# Supplementary material for: BAFopathies’ DNA methylation epi-signatures demonstrate diagnostic utility and functional continuum of Coffin–Siris and Nicolaides–Baraitser syndromes
Source: Nat Commun. 2018 Nov 20;9:4885. doi: 10.1038/s41467-018-07193-y (PMC6244416; doi:10.1038/s41467-018-07193-y)
Supplement: Supplementary file 4 — Supplementary Data 1 [file 41467_2018_7193_MOESM4_ESM.xlsx]

## Sheet: Sheet1
Probe ID	Chr	Position	Gene	Enhancer	DHS	CpG isalnad	Gene location	Methylation difference	P-value	Corrected P-value
cg27537199	chr1	2885085			Yes	Island		0.1099	8.10817e-06	0.0039694
cg01301282	chr1	2885134			Yes	Island		0.101624	8.88292e-08	0.000142458
cg11737757	chr1	2885168			Yes	Island		0.122767	3.60102e-06	0.00217659
cg23218354	chr1	2885244			Yes	Island		0.125987	0.000113095	0.0260402
cg16101008	chr1	10698719	CASZ1		Yes	Island	3'UTR	-0.11537	0.000254179	0.0449916
cg16552271	chr1	15392907	KIAA1026			OpenSea	Body	0.146074	9.93094e-12	1.20173e-07
cg11754778	chr1	85516568			Yes	S_Shelf		0.109173	1.54353e-09	6.04292e-06
cg20744756	chr1	95201495				OpenSea		0.104536	3.28398e-07	0.000380112
cg10016364	chr1	159770136				OpenSea		0.104614	5.90048e-09	1.69513e-05
cg25306277	chr1	200003267	NR5A2		Yes	N_Shore	Body	0.171538	2.72773e-10	1.53417e-06
cg15198094	chr1	200003342	NR5A2		Yes	N_Shore	Body	0.172836	2.22965e-11	2.00272e-07
cg13229857	chr1	200006247	NR5A2		Yes	S_Shore	Body	0.113564	1.22646e-08	2.99337e-05
cg04025964	chr1	200010788	NR5A2		Yes	Island	Body	0.145172	2.17e-08	4.65885e-05
cg14920846	chr1	201618209	NAV1		Yes	Island	1stExon	-0.112943	6.96359e-06	0.00351771
cg19827875	chr1	201618284	NAV1		Yes	Island	1stExon	-0.15377	5.54822e-05	0.0159969
cg07599786	chr1	201618654	NAV1		Yes	Island	Body	-0.117966	1.01814e-05	0.00471117
cg04179952	chr1	201619295	NAV1		Yes	Island	Body	-0.199115	3.41861e-09	1.10093e-05
cg04287574	chr1	201619622	NAV1	Yes	Yes	Island	Body	-0.181361	5.70722e-07	0.000576977
cg08883485	chr1	201619787	NAV1	Yes	Yes	Island	Body	-0.110592	1.5834e-05	0.00652402
cg15695045	chr1	204330069	PLEKHA6			OpenSea	TSS1500	0.100654	4.45023e-05	0.0136398
cg13064658	chr1	212003989	LPGAT1		Yes	Island	5'UTR	0.104059	0.000205691	0.0388913
cg03536711	chr1	221509067	LOC400804			OpenSea	Body	0.104976	1.51236e-05	0.00632861
cg25953130	chr10	63753550	ARID5B	Yes		OpenSea	Body	0.116744	7.61104e-10	3.37701e-06
cg18737081	chr10	80999807	ZMIZ1	Yes	Yes	N_Shelf	Body	0.105446	6.90521e-06	0.0034993
cg20744163	chr10	80999841	ZMIZ1	Yes	Yes	N_Shelf	Body	0.174086	4.20008e-05	0.0130522
cg25227803	chr10	102239027	WNT8B		Yes	N_Shelf	Body	0.11037	1.26171e-11	1.29189e-07
cg02921623	chr10	105250537			Yes	N_Shelf		0.107251	1.53752e-08	3.633e-05
cg09985802	chr10	126234119	LHPP			OpenSea	Body	0.109045	1.66181e-07	0.00023042
cg00932063	chr10	126234138	LHPP			OpenSea	Body	0.107212	1.17688e-06	0.000969621
cg24718722	chr10	129536818	FOXI2		Yes	Island	Body	0.103732	0.000159828	0.0327807
cg12958961	chr11	259554				OpenSea		0.135789	4.23327e-06	0.00246065
cg02462416	chr11	2036573			Yes	S_Shelf		0.11366	1.03554e-05	0.0047661
cg04862679	chr11	59578540	MRPL16		Yes	S_Shore	TSS200	-0.100158	1.31991e-08	3.19442e-05
cg22974467	chr11	77168514	PAK1			OpenSea	5'UTR	0.102153	9.62345e-08	0.000148951
cg23427362	chr12	2335272	CACNA1C		Yes	N_Shelf	Body	0.13128	8.76991e-17	1.16736e-11
cg17815933	chr12	8191646	FOXJ2			OpenSea	5'UTR	0.124733	4.16879e-05	0.0130158
cg23031196	chr12	46664096	SLC38A1		Yes	S_Shore	TSS1500	0.167114	3.51702e-11	2.8089e-07
cg07652628	chr12	53343514	KRT18		Yes	S_Shore	Body	0.139494	1.51649e-15	1.14197e-10
cg14212748	chr12	53343703	KRT18		Yes	S_Shore	Body	0.118169	2.98236e-15	1.46087e-10
cg04799958	chr12	53343849	KRT18		Yes	S_Shore	Body	0.149382	6.71717e-17	1.16736e-11
cg23387569	chr12	58120011	AGAP2		Yes	Island	3'UTR	-0.106933	0.000146691	0.0308305
cg14845962	chr12	58120237	AGAP2		Yes	Island	3'UTR	-0.109982	4.44348e-05	0.0136388
cg19184897	chr12	58282506				OpenSea		0.120401	1.73874e-12	2.77732e-08
cg15627464	chr12	124985655	NCOR2			OpenSea	5'UTR	0.100526	2.56379e-07	0.000315014
cg16210355	chr13	107028903				OpenSea		0.108636	1.06008e-13	2.82214e-09
cg23919844	chr13	111819481	ARHGEF7	Yes		OpenSea	Body	0.10294	3.72362e-08	7.25342e-05
cg10529613	chr14	25287305	STXBP6			OpenSea	Body	0.102887	1.18355e-08	2.93557e-05
cg14886849	chr14	103367489	TRAF3			OpenSea	Body	0.175701	1.19084e-06	0.000974461
cg10920224	chr14	103367591	TRAF3			OpenSea	Body	0.203836	1.39545e-07	0.000200448
cg16761754	chr14	105127242			Yes	S_Shore		0.180026	0.000161926	0.0330529
cg22563815	chr15	78856949	CHRNA5		Yes	N_Shore	TSS1500	0.116567	5.36707e-15	2.03888e-10
cg19696491	chr15	78857124	CHRNA5		Yes	N_Shore	TSS1500	0.117876	1.12285e-10	7.47313e-07
cg24667603	chr15	96590566				OpenSea		0.114892	3.88941e-06	0.00230097
cg08842287	chr16	3747018	TRAP1			OpenSea	Body	-0.103254	7.32532e-07	0.000677133
cg04384112	chr16	75339383	CFDP1			OpenSea	Body	0.112764	4.98328e-05	0.0147514
cg07179329	chr16	83171992	CDH13			OpenSea	Body	-0.132421	0.000116871	0.0266685
cg00715696	chr16	85660534	KIAA0182		Yes	S_Shore	5'UTR	0.110003	8.18451e-06	0.00399061
cg02830202	chr16	86953383				OpenSea		0.103865	2.1352e-06	0.00149587
cg05407338	chr17	8213522	ARHGEF15			OpenSea	TSS200	0.118021	2.21302e-07	0.000283888
cg19537511	chr17	8213813	ARHGEF15			OpenSea	5'UTR	0.117362	3.06767e-06	0.00194446
cg02481697	chr17	8928012	NTN1		Yes	S_Shore	Body	0.109536	1.85178e-06	0.00134694
cg01862363	chr17	8928028	NTN1		Yes	S_Shore	Body	0.144844	1.96421e-06	0.00140755
cg03238702	chr17	26173312				OpenSea		0.111321	6.71593e-05	0.0182521
cg17337668	chr17	36863216	MLLT6		Yes	S_Shore	Body	0.114237	1.81844e-07	0.000245323
cg17082568	chr17	42027295			Yes	N_Shelf		0.104745	1.1117e-05	0.00502758
cg02219949	chr17	45927392	SP6		Yes	N_Shore	5'UTR	0.151647	6.27577e-05	0.0174704
cg08289350	chr17	74524371	CYGB			OpenSea	3'UTR	0.100708	8.18178e-05	0.0210653
cg27183173	chr19	728040	PALM		Yes	Island	Body	0.23501	2.84742e-11	2.41927e-07
cg07876162	chr19	728176	PALM		Yes	Island	Body	0.140749	1.31315e-10	8.45772e-07
cg01635063	chr19	728385	PALM		Yes	S_Shore	Body	0.132267	1.10942e-14	3.69185e-10
cg08173263	chr19	14276911	LPHN1		Yes	S_Shelf	Body	0.111682	3.86631e-07	0.000432473
cg22629375	chr19	54598010	OSCAR		Yes	N_Shore	3'UTR	0.100462	2.59465e-06	0.00170977
cg13772515	chr2	115409517	DPP10			OpenSea	Body	0.10498	9.86763e-09	2.60956e-05
cg00573770	chr2	145278485	ZEB2		Yes	N_Shelf	TSS1500	-0.137608	6.23548e-07	0.00061601
cg22900476	chr2	173647945	RAPGEF4			OpenSea	Body	0.137916	1.12062e-11	1.23599e-07
cg23061725	chr2	202126379	CASP8			OpenSea	5'UTR	0.159796	5.14207e-07	0.000530832
cg18517369	chr2	231899207			Yes	N_Shelf		0.171035	1.09498e-11	1.23599e-07
cg14251267	chr20	62406428	ZBTB46		Yes	N_Shore	Body	-0.117444	5.23262e-05	0.0153304
cg08089567	chr21	45705994	AIRE		Yes	Island	1stExon	0.141542	2.16527e-07	0.000279824
cg07127410	chr22	29427851	ZNRF3		Yes	S_Shore	Body	0.107127	3.40284e-09	1.10093e-05
cg05333174	chr22	43163057		Yes	Yes	N_Shelf		0.105526	1.17163e-06	0.000969621
cg02725398	chr3	9988144	PRRT3		Yes	Island	Body	-0.104021	3.91961e-05	0.0125161
cg22222413	chr3	42066796				OpenSea		0.102449	2.4305e-05	0.00890674
cg08508763	chr3	42201380	TRAK1			OpenSea	TSS1500	0.116885	2.05063e-11	1.90436e-07
cg16869281	chr3	48659196	TMEM89			OpenSea	TSS200	-0.128761	0.000196921	0.0377112
cg08234664	chr3	49170668	LAMB2			OpenSea	TSS200	0.142799	3.96193e-05	0.0126266
cg22120095	chr3	50488020	CACNA2D2			OpenSea	Body	0.103612	0.000229618	0.0419455
cg16006965	chr3	111852325	GCET2			OpenSea	TSS1500	0.105577	0.000151351	0.0315114
cg01436254	chr3	121796580	CD86			OpenSea	TSS200	0.13103	3.07957e-11	2.50972e-07
cg06705862	chr3	128151236			Yes	N_Shore		0.14339	3.24315e-05	0.0109732
cg13229867	chr3	151058783	MED12L			OpenSea	Body	0.126756	7.98454e-09	2.20846e-05
cg17404981	chr4	1240264	CTBP1		Yes	N_Shore	Body	0.102021	4.6233e-08	8.58706e-05
cg22518157	chr4	36210723	ARAP2			OpenSea	Body	0.102403	4.56888e-10	2.25245e-06
cg03676636	chr4	99064102	C4orf37		Yes	N_Shore	Body	0.1061	0.000212897	0.0398015
cg01634388	chr4	129405035				OpenSea		0.102587	4.4078e-07	0.000478305
cg13056653	chr4	141538969				OpenSea		0.110986	3.85678e-09	1.20322e-05
cg08767686	chr5	51426			Yes	Island		0.175662	4.55512e-05	0.0138643
cg07848310	chr5	43603786	NNT		Yes	S_Shore	5'UTR	-0.103553	3.22828e-05	0.0109435
cg10185424	chr5	66478491	CD180			OpenSea	3'UTR	0.108177	6.5537e-05	0.0179592
cg17983064	chr5	131396357	IL3			OpenSea	1stExon	0.138335	1.00372e-17	4.00814e-12
cg15672022	chr5	141805772				OpenSea		0.10129	3.59632e-05	0.0117354
cg27319536	chr5	146260901	PPP2R2B		Yes	S_Shelf	5'UTR	0.137342	1.2162e-07	0.000180544
cg00299286	chr5	180478185	BTNL9		Yes	N_Shore	Body	0.191144	0.000150632	0.0314601
cg26889659	chr6	684090	EXOC2			OpenSea	5'UTR	0.204004	7.8422e-07	0.000711927
cg07515565	chr6	1624386	GMDS		Yes	Island	3'UTR	-0.104567	6.49473e-05	0.0178686
cg27095915	chr6	1624442	GMDS		Yes	Island	Body	-0.12097	5.79774e-05	0.0165039
cg05491854	chr6	24910562	FAM65B		Yes	N_Shore	5'UTR	0.155987	3.70938e-09	1.17561e-05
cg08818610	chr6	24910720	FAM65B		Yes	Island	5'UTR	0.183015	5.10458e-07	0.000530832
cg10279314	chr6	27185896				OpenSea		0.119723	0.000232052	0.0422164
cg09395805	chr6	27186076				OpenSea		0.124136	0.0001842	0.0360747
cg12423733	chr6	29454623	MAS1L			OpenSea	1stExon	0.12686	1.80297e-06	0.00131623
cg12463578	chr6	29644756	ZFP57			OpenSea	1stExon	0.135938	0.000129036	0.0284842
cg04340502	chr6	52775209	GSTA3			OpenSea	TSS1500	0.104173	2.34368e-15	1.337e-10
cg08302325	chr6	106551827	PRDM1			OpenSea	Body	0.102206	1.75563e-05	0.00702478
cg18334681	chr6	132066129	ENPP3			OpenSea	Body	0.10078	1.26881e-13	2.98042e-09
cg24112628	chr6	150174215	LRP11			OpenSea	Body	0.12383	3.29905e-08	6.58703e-05
cg11532431	chr7	27169674	HOXA4		Yes	Island	Body	-0.153923	5.91284e-05	0.0167597
cg07317062	chr7	27170388	HOXA4		Yes	Island	5'UTR	-0.131944	0.000208276	0.0391944
cg11410718	chr7	27170412	HOXA4		Yes	Island	TSS200	-0.122117	0.000145728	0.0306699
cg22455527	chr7	73241878			Yes	N_Shelf		0.111841	4.4981e-10	2.24528e-06
cg05003599	chr7	100187399	FBXO24		Yes	S_Shelf	Body	0.106391	7.85707e-07	0.000711927
cg01079060	chr7	139437439	HIPK2			OpenSea	Body	0.10829	1.26656e-12	2.10739e-08
cg05994974	chr7	139761087	PARP12		Yes	N_Shore	Body	0.123812	9.2799e-06	0.00438548
cg14711997	chr7	150652864	KCNH2		Yes	Island	5'UTR	0.111976	2.59112e-06	0.00170977
cg24830730	chr7	150653195	KCNH2		Yes	N_Shore	Body	0.17072	7.52789e-08	0.000124735
cg04134279	chr8	496327	C8orf42		Yes	S_Shore	TSS1500	0.123983	0.000118898	0.0270027
cg05022059	chr8	689326			Yes	Island		0.113099	2.19759e-09	7.76603e-06
cg07249684	chr8	689392			Yes	Island		0.106063	1.29973e-07	0.000190117
cg25037335	chr8	740043			Yes	S_Shelf		-0.196141	1.42325e-08	3.42377e-05
cg08202144	chr8	1004177				OpenSea		0.100314	1.70747e-07	0.000235118
cg26056498	chr8	1030319				OpenSea		0.183219	5.75226e-11	4.25378e-07
cg24513387	chr8	1273604				OpenSea		0.197584	3.55716e-12	4.8982e-08
cg08285446	chr8	1273856				OpenSea		0.110835	4.41667e-10	2.23254e-06
cg26607620	chr8	1497078	DLGAP2		Yes	Island	Body	0.148574	9.23237e-06	0.00437337
cg15833940	chr8	1526540	DLGAP2			OpenSea	Body	0.158181	2.50586e-07	0.000310765
cg22763586	chr8	1649868	DLGAP2		Yes	S_Shore	3'UTR	0.116151	1.15239e-08	2.89423e-05
cg27351978	chr8	1650172	DLGAP2		Yes	S_Shore	3'UTR	0.127886	9.9939e-09	2.62556e-05
cg14689479	chr8	53326618				OpenSea		-0.11907	9.6474e-05	0.0235482
cg03721622	chr8	78478065				OpenSea		0.129006	3.54263e-06	0.00215981
cg21333674	chr8	96705765				OpenSea		0.129841	8.00193e-07	0.000716458
cg07960624	chr8	119208486	SAMD12			OpenSea	3'UTR	0.100202	1.45289e-09	5.80182e-06
cg26769700	chr8	140945810	TRAPPC9			OpenSea	Body	0.13925	2.03419e-12	3.12428e-08
cg12737392	chr8	140945843	TRAPPC9			OpenSea	Body	0.107462	1.77632e-14	5.45643e-10
cg10555383	chr8	143859990	LYNX1		Yes	S_Shore	TSS1500	0.119506	0.000181339	0.0357247
cg13752545	chr9	38071235			Yes	S_Shore		0.110896	3.29249e-15	1.46087e-10
cg14133557	chr9	113802005			Yes	S_Shore		0.116404	5.76659e-09	1.67859e-05
