# Supplementary material for: BAFopathies’ DNA methylation epi-signatures demonstrate diagnostic utility and functional continuum of Coffin–Siris and Nicolaides–Baraitser syndromes
Source: Nat Commun. 2018 Nov 20;9:4885. doi: 10.1038/s41467-018-07193-y (PMC6244416; doi:10.1038/s41467-018-07193-y)
Supplement: Supplementary file 5 — Supplementary Data 2 [file 41467_2018_7193_MOESM5_ESM.xlsx]

## Sheet: Sheet1
Probe ID	Chr	Position	Gene	Enhancer	DHS	CpG isalnad	Gene location	Methylation difference	P-value	Corrected P-value
cg00806481	chr1	2996650	PRDM16		Yes	N_Shore	Body	0.106663	3.70663e-05	0.0496539
cg05380455	chr1	7081265	CAMTA1			OpenSea	Body	0.105764	2.43332e-05	0.0418699
cg24859236	chr1	9750213	PIK3CD		Yes	Island	5'UTR	0.153747	5.16826e-06	0.021502
cg24661860	chr1	10784363	CASZ1			OpenSea	5'UTR	0.1223	1.30763e-05	0.0343424
cg05797770	chr1	16470667	EPHA2			OpenSea	Body	0.151402	1.11103e-09	0.000221762
cg26371327	chr1	16473143	EPHA2		Yes	N_Shore	Body	0.125497	3.49172e-05	0.0483991
cg14565781	chr1	45274513	BTBD19		Yes	S_Shelf	1stExon	0.13047	2.3018e-05	0.0416237
cg24860169	chr1	46924753				OpenSea		0.153744	1.78643e-05	0.0377324
cg11682697	chr1	56992372	PPAP2B			OpenSea	Body	0.14709	1.05708e-06	0.0102924
cg11754778	chr1	85516568			Yes	S_Shelf		0.168948	1.50213e-05	0.0367884
cg00099427	chr1	159870134	CCDC19		Yes	Island	TSS1500	0.110881	1.46842e-06	0.0126778
cg16029875	chr1	204320179	PLEKHA6			OpenSea	5'UTR	0.286582	7.55236e-08	0.00259701
cg16517298	chr1	230413174	GALNT2		Yes	N_Shelf	Body	0.283807	2.05248e-06	0.0141268
cg03015498	chr10	7517765				OpenSea		0.166879	7.80666e-08	0.00259701
cg06691250	chr10	7517807				OpenSea		0.150333	2.15366e-06	0.0142446
cg18943588	chr10	7517833				OpenSea		0.135138	9.89733e-06	0.0308673
cg25164589	chr10	63540024				OpenSea		0.208334	6.82755e-07	0.00851975
cg23024158	chr10	78011952	C10orf11			OpenSea	Body	0.202728	1.54732e-06	0.0126778
cg07336123	chr10	95883202	PLCE1			OpenSea	Body	0.111711	1.65223e-05	0.0377324
cg27593537	chr10	102810606			Yes	S_Shore		0.102774	3.92009e-07	0.00692776
cg27517345	chr10	104536052	C10orf26			OpenSea	5'UTR	0.126035	2.19268e-05	0.0409028
cg25223634	chr10	104536695	C10orf26			OpenSea	Body	0.144828	8.61148e-07	0.00952769
cg02180189	chr11	2710486	KCNQ1			OpenSea	Body	0.131012	6.31498e-07	0.00851975
cg25204743	chr11	2715837	KCNQ1			OpenSea	Body	0.149526	1.75095e-05	0.0377324
cg16014606	chr11	10715221	MRVI1			OpenSea	1stExon	0.116822	2.21418e-06	0.0142446
cg25037165	chr11	12824283	TEAD1	Yes		OpenSea	Body	0.101721	9.2545e-06	0.0297935
cg11881472	chr11	36442485	PRR5L			OpenSea	Body	0.137786	2.50379e-05	0.0421736
cg15672653	chr11	108371700			Yes	S_Shelf		0.136177	3.2186e-07	0.00676244
cg18094999	chr11	113746795	USP28		Yes	S_Shore	TSS1500	-0.10519	2.14559e-06	0.0142446
cg09851528	chr11	117778029	TMPRSS13			OpenSea	Body	0.129509	1.63186e-05	0.0377324
cg07747661	chr11	125106135	PKNOX2			OpenSea	5'UTR	0.108857	3.13432e-06	0.0162496
cg15580052	chr12	618772	B4GALNT3			OpenSea	Body	0.10772	1.55406e-06	0.0126778
cg17815933	chr12	8191646	FOXJ2			OpenSea	5'UTR	0.34411	2.16365e-05	0.0409006
cg23829395	chr12	46796953				OpenSea		0.114158	3.73515e-05	0.0497023
cg20306694	chr12	51718251	BIN2			OpenSea	TSS1500	-0.135354	1.90008e-05	0.0385032
cg01856529	chr12	54653091	CBX5			OpenSea	1stExon	0.111466	8.83077e-07	0.00952769
cg00508575	chr12	90050967	ATP2B1			OpenSea	TSS1500	0.111058	2.0085e-05	0.0393035
cg26995224	chr12	121974146	KDM2B		Yes	N_Shore	Body	0.205071	3.57216e-05	0.0486032
cg17224596	chr12	124632549				OpenSea		0.127332	1.37295e-05	0.0353942
cg15645138	chr12	125027794			Yes	N_Shore		0.182167	2.79215e-05	0.0445214
cg01899253	chr13	29070056	FLT1		Yes	S_Shore	TSS1500	0.157882	1.11355e-05	0.0322829
cg14688299	chr13	30728099				OpenSea		0.14039	1.75451e-05	0.0377324
cg05092353	chr13	113777013	F10			OpenSea	TSS200	0.132225	1.67601e-05	0.0377324
cg16014060	chr14	69020214	RAD51L1			OpenSea	Body	0.118339	6.87361e-07	0.00851975
cg01759218	chr14	76815537			Yes	N_Shelf		0.13376	1.85257e-05	0.0383184
cg12127149	chr14	102487020	DYNC1H1			OpenSea	Body	-0.123725	1.92047e-05	0.0385252
cg19865237	chr14	104690244			Yes	Island		0.286525	2.6432e-07	0.00586203
cg06017559	chr16	1026760			Yes	N_Shelf		0.134448	7.21228e-06	0.0257066
cg10227678	chr16	54096340	FTO			OpenSea	Body	0.14412	2.89165e-05	0.0447839
cg05246530	chr16	70441937	ST3GAL2			OpenSea	5'UTR	0.140421	3.13203e-06	0.0162496
cg03096954	chr16	85347426				OpenSea		0.130263	9.18e-08	0.00281897
cg07412315	chr16	86965319			Yes	Island		0.117973	3.26361e-05	0.0473459
cg16641055	chr16	88846292	FAM38A		Yes	S_Shore	Body	0.159571	2.69757e-05	0.0438938
cg06204040	chr16	89037481	CBFA2T3		Yes	S_Shelf	Body	0.12723	2.17208e-05	0.0409006
cg03972219	chr17	4546058	ALOX15		Yes	S_Shore	TSS1500	0.123535	3.0223e-05	0.0455283
cg20438687	chr17	4761644	MINK1			OpenSea	Body	0.104552	6.77978e-08	0.00259701
cg05407338	chr17	8213522	ARHGEF15			OpenSea	TSS200	0.15811	8.19573e-06	0.0277266
cg00614617	chr17	8921074			Yes	N_Shelf		0.205975	3.53014e-05	0.0485942
cg19788727	chr17	8927521	NTN1		Yes	S_Shore	Body	0.28294	1.28006e-05	0.0342058
cg02481697	chr17	8928012	NTN1		Yes	S_Shore	Body	0.372775	4.16499e-07	0.00692776
cg01862363	chr17	8928028	NTN1		Yes	S_Shore	Body	0.452444	7.14365e-07	0.00851975
cg14783904	chr17	9729422	GLP2R			OpenSea	1stExon	0.115926	2.34222e-05	0.0416237
cg04912316	chr17	74266324	FAM100B			OpenSea	Body	0.103101	4.93739e-07	0.00758079
cg07705004	chr17	77836559			Yes	S_Shelf		0.153353	5.96659e-06	0.0226844
cg13710969	chr17	79393463	BAHCC1		Yes	Island	Body	0.219918	2.82162e-05	0.0445214
cg23881099	chr17	79924020			Yes	S_Shelf		0.15537	1.80031e-05	0.0378254
cg08817507	chr17	79924068			Yes	S_Shelf		0.185359	6.66766e-07	0.00851975
cg27183173	chr19	728040	PALM		Yes	Island	Body	0.266614	1.5879e-06	0.0126778
cg07876162	chr19	728176	PALM		Yes	Island	Body	0.190745	2.85686e-05	0.0447839
cg01635063	chr19	728385	PALM		Yes	S_Shore	Body	0.163476	2.8124e-10	0.000112271
cg08173263	chr19	14276911	LPHN1		Yes	S_Shelf	Body	0.289956	6.00633e-07	0.00851975
cg01468567	chr19	49843922	TEAD2		Yes	S_Shore	3'UTR	0.147574	2.32533e-05	0.0416237
cg15375772	chr2	1507694	TPO			OpenSea	Body	0.105713	5.29071e-06	0.0215516
cg05233324	chr2	8628196				OpenSea		0.124216	2.92289e-05	0.0448776
cg00094734	chr2	96830479				OpenSea		0.133049	9.716e-06	0.0306574
cg00295485	chr2	106755721	UXS1			OpenSea	Body	0.14873	2.93922e-05	0.0449554
cg18482303	chr2	135041380	MGAT5			OpenSea	Body	0.20312	3.31833e-05	0.0476271
cg26950867	chr2	216299856	FN1		Yes	N_Shore	Body	0.143588	4.7018e-06	0.0208551
cg16887422	chr2	240035107	HDAC4		Yes	S_Shore	Body	0.110697	2.64921e-06	0.015613
cg21524538	chr20	1310846	SDCBP2			OpenSea	TSS1500	0.126554	1.11088e-05	0.0322829
cg06457011	chr20	39767490	PLCG1		Yes	S_Shore	Body	0.187488	1.32899e-06	0.0117897
cg21516291	chr20	44979100	SLC35C2			OpenSea	Body	0.130453	3.413e-07	0.00681234
cg01362541	chr20	55838142	BMP7		Yes	N_Shore	Body	0.155476	1.17279e-05	0.0325123
cg14895298	chr20	61867178	BIRC7		Yes	N_Shelf	TSS200	0.12454	1.70229e-05	0.0377324
cg18310895	chr20	62086195	KCNQ2		Yes	S_Shore	Body	0.130569	1.613e-05	0.0377324
cg03065311	chr20	62601662	ZNF512B		Yes	Island	TSS1500	-0.100668	5.1213e-06	0.021502
cg03102788	chr20	62738880	NPBWR2		Yes	S_Shore	TSS1500	0.166918	1.87852e-06	0.0138871
cg14505174	chr20	62739062	NPBWR2		Yes	S_Shore	TSS1500	0.16148	2.98711e-05	0.0453404
cg02433266	chr22	20226815		Yes	Yes	N_Shelf		0.141714	3.23157e-06	0.0163776
cg23032421	chr3	3152038	IL5RA			OpenSea	5'UTR	0.101873	3.39809e-05	0.0479097
cg23332193	chr3	12655573	RAF1			OpenSea	Body	0.103142	4.69748e-06	0.0208551
cg13268590	chr3	65940167	MAGI1			OpenSea	Body	0.103442	6.50683e-06	0.024276
cg00920424	chr3	127172519			Yes	N_Shore		0.104148	5.78041e-06	0.0222437
cg15038286	chr3	128200723	GATA2			OpenSea	Body	0.173675	2.04127e-06	0.0141268
cg11205173	chr4	1775077			Yes	S_Shelf		0.137782	1.84667e-06	0.0138871
cg08644678	chr4	17711202	FAM184B		Yes	S_Shore	Body	0.101631	1.15481e-05	0.0323681
cg25064395	chr4	55143557	PDGFRA			OpenSea	Body	0.191905	2.56665e-08	0.00146372
cg05626226	chr4	106515450	FLJ20184			OpenSea	Body	0.115708	2.38375e-05	0.0417365
cg13643764	chr5	1028233	NKD2		Yes	S_Shelf	Body	0.165089	9.19344e-07	0.00965795
cg20710519	chr5	6775909				OpenSea		-0.110653	2.87417e-06	0.0161092
cg11285496	chr5	81882123				OpenSea		0.184226	1.10161e-05	0.0322829
cg26860970	chr6	30881658	VARS2		Yes	Island	TSS1500	-0.120764	2.19046e-05	0.0409028
cg06060835	chr6	31913809	CFB			OpenSea	1stExon	0.195868	4.39997e-06	0.0201893
cg23779626	chr6	33864747				OpenSea		0.118762	3.48174e-06	0.0169758
cg00070899	chr6	34024479	GRM4		Yes	S_Shore	Body	0.144917	2.41457e-05	0.0418053
cg11075561	chr6	36088380				OpenSea		0.114287	4.79597e-07	0.00758079
cg02344735	chr6	71664559	B3GAT2		Yes	N_Shore	Body	0.116679	2.90547e-06	0.0161092
cg24500972	chr6	97369501			Yes	N_Shelf		0.147648	3.48701e-06	0.0169758
cg25019378	chr6	158749367	TULP4			OpenSea	Body	0.153492	2.80392e-05	0.0445214
cg00951302	chr6	166131985				OpenSea		0.128018	3.9137e-06	0.0183806
cg20370909	chr7	4859229	RADIL		Yes	S_Shelf	Body	0.162024	8.05405e-06	0.0277081
cg04065210	chr7	35074628	DPY19L1		Yes	N_Shore	Body	0.173115	1.7799e-05	0.0377324
cg00376553	chr7	100073281	TSC22D4		Yes	N_Shelf	Body	0.148193	1.44016e-05	0.0361647
cg05003599	chr7	100187399	FBXO24		Yes	S_Shelf	Body	0.10014	2.56245e-06	0.0154989
cg10475014	chr7	100484435	SRRT		Yes	Island	Body	0.120908	2.33586e-05	0.0416237
cg14711997	chr7	150652864	KCNH2		Yes	Island	5'UTR	0.376977	1.13152e-06	0.0105925
cg24830730	chr7	150653195	KCNH2		Yes	N_Shore	Body	0.308887	1.64425e-06	0.0128703
cg06781608	chr7	157361040	PTPRN2		Yes	N_Shore	Body	0.125985	3.08608e-05	0.0459687
cg22395765	chr7	157362094	PTPRN2		Yes	S_Shore	Body	0.132793	1.23006e-07	0.00350743
cg20220678	chr8	19243209	SH2D4A			OpenSea	Body	0.133116	1.03793e-06	0.0102924
cg17779658	chr8	29606753	C8orf75			OpenSea	TSS1500	0.191228	2.3223e-08	0.00146372
cg13622355	chr8	37495279				OpenSea		0.164322	1.82721e-05	0.0381897
cg08506869	chr8	48572447	KIAA0146			OpenSea	Body	0.169881	1.73428e-05	0.0377324
cg20190772	chr8	48572496	KIAA0146			OpenSea	Body	0.150313	8.05292e-06	0.0277081
cg07546433	chr8	102063914				OpenSea		0.117709	2.06745e-05	0.0400643
cg25305703	chr8	128378218				OpenSea		0.139549	8.59692e-07	0.00952769
cg13819005	chr9	38310922				OpenSea		0.145002	1.16751e-06	0.0105925
cg13783786	chr9	112697363	PALM2			OpenSea	Body	0.137644	1.37179e-08	0.00136904
cg14133557	chr9	113802005			Yes	S_Shore		0.167448	1.15948e-05	0.0323681
cg13682325	chr9	122111180	DBC1			OpenSea	5'UTR	0.110745	3.42507e-05	0.0479751
cg13826666	chr9	136600241	SARDH			OpenSea	5'UTR	0.132113	2.05457e-08	0.00146372
cg21170085	chr9	137645730	COL5A1			OpenSea	Body	0.126476	2.16039e-05	0.0409006
cg14127188	chr9	137772569	FCN2			OpenSea	TSS200	0.137419	2.22776e-05	0.0409825
cg14246703	chr9	138869077				OpenSea		0.109283	1.57843e-06	0.0126778
cg14360448	chr9	139512327				OpenSea		0.112404	2.11243e-05	0.0407382
