# Supplementary material for: BAFopathies’ DNA methylation epi-signatures demonstrate diagnostic utility and functional continuum of Coffin–Siris and Nicolaides–Baraitser syndromes
Source: Nat Commun. 2018 Nov 20;9:4885. doi: 10.1038/s41467-018-07193-y (PMC6244416; doi:10.1038/s41467-018-07193-y)
Supplement: Supplementary file 6 — Supplementary Data 3 [file 41467_2018_7193_MOESM6_ESM.xlsx]

## Sheet: Sheet1
Probe ID	Chr	Position	Gene	Enhancer	DHS	CpG isalnad	Gene location	Methylation difference	P-value	Corrected P-value
cg11731671	chr1	2995604	PRDM16		Yes	N_Shore	Body	0.18	0.0001123	0.0478664
cg17445936	chr1	3090345	PRDM16			OpenSea	Body	0.19	4.369e-05	0.0288082
cg15090440	chr1	3099233	PRDM16		Yes	N_Shelf	Body	0.16	6.519e-08	0.0005116
cg27187555	chr1	3269252	PRDM16			OpenSea	Body	0.12	3.163e-05	0.0237913
cg06060874	chr1	3269315	PRDM16			OpenSea	Body	0.11	2.951e-05	0.0227991
cg01101873	chr1	3269478	PRDM16			OpenSea	Body	0.12	4.799e-05	0.0303441
cg06775523	chr1	3514921	MEGF6		Yes	S_Shelf	Body	0.11	7.941e-05	0.0397879
cg22039909	chr1	3635100	TP73		Yes	Island	Body	0.1	2.185e-06	0.0044381
cg05380455	chr1	7081265	CAMTA1			OpenSea	Body	0.11	4.045e-07	0.00165209
cg24875017	chr1	17026258	ESPNP		Yes	Island	Body	-0.24	8.843e-05	0.0418352
cg15712177	chr1	25236296	RUNX3		Yes	S_Shore	Body	0.13	2.155e-06	0.00440053
cg12206571	chr1	32052538	TINAGL1		Yes	Island	Body	0.14	1.084e-07	0.000740861
cg17945560	chr1	32052651	TINAGL1		Yes	Island	3'UTR	0.12	1.408e-05	0.0148701
cg18186394	chr1	40783185	COL9A2		Yes	S_Shore	TSS1500	-0.14	8.623e-05	0.0413304
cg15620905	chr1	44024150	PTPRF			OpenSea	Body	0.1	1.004e-05	0.0120253
cg14565781	chr1	45274513	BTBD19		Yes	S_Shelf	1stExon	0.11	8.211e-07	0.00264996
cg03912703	chr1	45279349	BTBD19		Yes	Island	Body	-0.15	6.674e-07	0.00226348
cg08106066	chr1	54941170		Yes	Yes	S_Shore		0.14	7.048e-10	1.88041e-05
cg09113483	chr1	61517807			Yes	N_Shore		-0.27	2.163e-07	0.000994994
cg22877452	chr1	61517876			Yes	N_Shore		-0.26	3.057e-07	0.00131535
cg09871637	chr1	87800511	LMO4		Yes	N_Shore	Body	-0.16	2.578e-06	0.00484311
cg10537450	chr1	147789973			Yes	Island		-0.21	5.055e-05	0.0308853
cg22441770	chr1	153929592	CRTC2		Yes	N_Shore	Body	0.11	1.313e-05	0.0142938
cg09796170	chr1	156548174	TTC24			OpenSea	TSS1500	0.1	6.345e-05	0.0351723
cg09476130	chr1	159870086	CCDC19		Yes	Island	TSS200	0.11	7.926e-06	0.0102936
cg00099427	chr1	159870134	CCDC19		Yes	Island	TSS1500	0.13	8.67e-08	0.000619651
cg14556762	chr1	170532470				OpenSea		0.12	3.387e-06	0.00584922
cg00321850	chr1	175162397	KIAA0040		Yes	S_Shore	TSS200	-0.13	3.11e-05	0.0236169
cg14847009	chr1	175162515	KIAA0040		Yes	S_Shore	TSS1500	-0.12	2.245e-06	0.00447043
cg07820189	chr1	183149515				OpenSea		0.14	4.139e-06	0.00675063
cg20384240	chr1	183799423	RGL1			OpenSea	Body	0.1	2.893e-07	0.00125833
cg12550731	chr1	184355219	C1orf21		Yes	N_Shore	TSS1500	-0.1	1.175e-07	0.000743821
cg22488259	chr1	201708500	NAV1		Yes	N_Shore	TSS1500	-0.12	1.321e-06	0.00326179
cg27441486	chr1	201708522	NAV1		Yes	N_Shore	TSS1500	-0.14	3.673e-05	0.0258766
cg12638737	chr1	204120607	ETNK2		Yes	Island	Body	-0.15	2.405e-06	0.00462762
cg16029875	chr1	204320179	PLEKHA6			OpenSea	5'UTR	0.11	1.548e-07	0.000860377
cg12303813	chr1	205283250	NUAK2	Yes		OpenSea	Body	0.11	1.276e-06	0.00326179
cg08929303	chr1	207227076	PFKFB2		Yes	S_Shore	5'UTR	-0.14	4.165e-08	0.000396917
cg00541303	chr1	208962374				OpenSea		0.14	1.313e-10	8.54081e-06
cg01833485	chr1	216860692	ESRRG			OpenSea	5'UTR	-0.2	3.821e-05	0.0265039
cg20320200	chr1	217030433	ESRRG			OpenSea	5'UTR	-0.14	3.176e-05	0.0238108
cg25614875	chr1	217263847	ESRRG		Yes	S_Shore	TSS1500	0.1	3.159e-06	0.00557141
cg12549908	chr10	4230567				OpenSea		-0.11	6.52e-05	0.0355541
cg25597390	chr10	5333615				OpenSea		-0.14	7.034e-06	0.00957539
cg00056066	chr10	25010738	ARHGAP21		Yes	N_Shore	Body	-0.15	6.734e-05	0.0360232
cg07104958	chr10	46168551	ANUBL1		Yes	Island	TSS1500	-0.12	0.0001144	0.0483942
cg04457572	chr10	73303234	CDH23			OpenSea	Body	0.11	5.987e-06	0.00868138
cg04973995	chr10	74057977		Yes	Yes	Island		-0.11	1.315e-06	0.00326179
cg03414898	chr10	75793477	VCL			OpenSea	Body	-0.11	8.174e-05	0.0403389
cg12864721	chr10	77164987	C10orf41		Yes	Island	Body	-0.15	3.852e-05	0.0266234
cg23024158	chr10	78011952	C10orf11			OpenSea	Body	0.21	2.487e-12	9.95451e-07
cg08950537	chr10	95361933	RBP4		Yes	S_Shore	TSS1500	-0.14	4.603e-05	0.0297101
cg10549018	chr10	98176740	TLL2			OpenSea	Body	0.12	0.0001048	0.0459237
cg07044859	chr10	101282883			Yes	Island		-0.16	3.8e-05	0.0264459
cg14748795	chr10	101283090			Yes	S_Shore		-0.11	1.577e-05	0.0157067
cg13824500	chr10	114394236	VTI1A			OpenSea	Body	0.1	6.083e-05	0.0345106
cg09649347	chr10	116307551	ABLIM1			OpenSea	Body	-0.12	1.572e-05	0.0157067
cg07317843	chr10	116307714	ABLIM1			OpenSea	Body	-0.12	6.234e-05	0.0347324
cg15611912	chr10	121300857	RGS10		Yes	N_Shore	Body	-0.11	8.619e-08	0.000619651
cg06937617	chr10	134043362	STK32C		Yes	S_Shore	Body	0.11	8.23e-06	0.0105572
cg25266888	chr11	2482594	KCNQ1			OpenSea	Body	-0.1	1.412e-05	0.0148701
cg21160842	chr11	32112091	RCN1		Yes	N_Shore	TSS1500	-0.25	8.557e-07	0.00267557
cg12311132	chr11	32112154	RCN1		Yes	N_Shore	TSS1500	-0.13	1.674e-06	0.00380151
cg12766736	chr11	32460656	WIT1		Yes	Island	Body	-0.1	0.0001062	0.0462439
cg27363529	chr11	45825469	SLC35C1		Yes	N_Shore	TSS200	-0.1	4.884e-05	0.0306131
cg17330838	chr11	57267101	SLC43A1		Yes	Island	Body	0.1	5.948e-08	0.000476071
cg26418434	chr11	57267120	SLC43A1		Yes	Island	Body	0.12	5.281e-08	0.000446891
cg23075364	chr11	57267445	SLC43A1		Yes	S_Shore	Body	0.14	3.067e-08	0.000306855
cg21089930	chr11	58965571	DTX4	Yes		OpenSea	Body	0.12	3.264e-06	0.00567886
cg08066376	chr11	59577361	MRPL16		Yes	N_Shore	Body	-0.16	1.577e-05	0.0157067
cg15832662	chr11	63448437	RTN3		Yes	N_Shore	TSS1500	-0.1	4.894e-05	0.0306131
cg01252023	chr11	67207574	CORO1B		Yes	S_Shelf	Body	0.11	0.0001114	0.0476997
cg02222982	chr11	67207599	CORO1B		Yes	S_Shelf	Body	0.11	3.869e-05	0.0266947
cg05499178	chr11	69285980			Yes	Island		0.12	3.748e-05	0.0262257
cg01969701	chr11	69286145			Yes	Island		0.12	2.453e-05	0.020541
cg21408915	chr11	69286231			Yes	Island		0.11	1.189e-07	0.000743821
cg15442037	chr11	69286293			Yes	Island		0.13	1.431e-07	0.000822916
cg18498241	chr11	69286352			Yes	Island		0.13	8.95e-06	0.0111239
cg05697249	chr11	111789693	C11orf52			OpenSea	1stExon	0.11	1.105e-06	0.00300764
cg18094999	chr11	113746795	USP28		Yes	S_Shore	TSS1500	-0.11	7.427e-05	0.0382524
cg02149069	chr12	6649733	IFFO1		Yes	Island	Body	0.1	2.482e-05	0.0205673
cg13512987	chr12	6898785	CD4			OpenSea	5'UTR	0.14	1.981e-09	3.60317e-05
cg22908581	chr12	6898975	CD4			OpenSea	5'UTR	0.14	9.62e-06	0.0116321
cg13302154	chr12	15039432	MGP			OpenSea	TSS1500	0.1	6.563e-05	0.0355717
cg19008597	chr12	25102431	BCAT1		Yes	S_Shore	TSS200	-0.12	5.217e-06	0.00773653
cg12371924	chr12	25102469	BCAT1		Yes	S_Shore	TSS200	-0.16	0.0001033	0.0457721
cg21500300	chr12	25102521	BCAT1		Yes	S_Shore	TSS1500	-0.13	7.46e-09	9.63124e-05
cg10860819	chr12	40619282	LRRK2		Yes	S_Shore	Body	-0.1	3.57e-05	0.0254319
cg00607194	chr12	47479795				OpenSea		0.11	0.0001177	0.0493443
cg20306694	chr12	51718251	BIN2			OpenSea	TSS1500	-0.15	8.301e-06	0.0105918
cg21022247	chr12	51718310	BIN2			OpenSea	TSS1500	-0.1	2.639e-05	0.0211253
cg10623219	chr12	52242807		Yes	Yes	S_Shore		-0.12	1.548e-06	0.00356053
cg14242936	chr12	52404134	GRASP		Yes	S_Shelf	Body	0.16	1.038e-07	0.000728807
cg19374752	chr12	52404151	GRASP		Yes	S_Shelf	Body	0.12	4.386e-08	0.000398983
cg06611426	chr12	52404161	GRASP		Yes	S_Shelf	Body	0.17	3.266e-09	5.22764e-05
cg07652628	chr12	53343514	KRT18		Yes	S_Shore	Body	0.18	1.406e-09	2.67983e-05
cg14212748	chr12	53343703	KRT18		Yes	S_Shore	Body	0.17	2.285e-11	3.04789e-06
cg04799958	chr12	53343849	KRT18		Yes	S_Shore	Body	0.19	1.997e-10	8.8799e-06
cg07684775	chr12	54772688	ZNF385A		Yes	Island	Body	-0.16	3.223e-05	0.0240667
cg08660562	chr12	66627900	IRAK3			OpenSea	Body	-0.1	6.381e-05	0.0352702
cg00508575	chr12	90050967	ATP2B1			OpenSea	TSS1500	0.1	9.051e-07	0.00270685
cg26995224	chr12	121974146	KDM2B		Yes	N_Shore	Body	0.18	6.781e-05	0.0360401
cg13708645	chr12	121974305	KDM2B		Yes	N_Shore	Body	0.12	2.384e-05	0.0202503
cg26853536	chr12	125399964	UBC		Yes	S_Shore	TSS1500	-0.1	4.762e-06	0.00727436
cg05839365	chr12	133166658			Yes	N_Shore		-0.18	1.063e-05	0.0125138
cg13982823	chr13	31040574	HMGB1			OpenSea	TSS1500	-0.15	2.605e-05	0.0210062
cg06648759	chr13	40892751				OpenSea		0.1	1.969e-06	0.0041479
cg23919844	chr13	111819481	ARHGEF7	Yes		OpenSea	Body	0.13	8.034e-05	0.0400892
cg05439665	chr13	113656424	MCF2L		Yes	S_Shore	Body	-0.11	9.982e-05	0.0450335
cg00294538	chr13	114062109				OpenSea		-0.18	1.346e-05	0.0145189
cg04600000	chr13	114830313	RASA3			OpenSea	Body	-0.16	5.519e-05	0.0325386
cg16820615	chr13	114884918	RASA3			OpenSea	Body	-0.28	2.75e-05	0.0217957
cg20902783	chr14	21494071	NDRG2		Yes	Island	TSS1500	-0.15	4.733e-07	0.00182127
cg18081258	chr14	21494161	NDRG2		Yes	Island	TSS1500	-0.13	1.358e-05	0.0146057
cg23062357	chr14	22938675				OpenSea		0.15	4.947e-06	0.00752643
cg07606234	chr14	24551147	NRL		Yes	Island	Body	-0.12	3.391e-06	0.00584922
cg03048432	chr14	51290751	NIN			OpenSea	5'UTR	0.12	2.69e-06	0.0049608
cg08046044	chr14	54419614	BMP4		Yes	N_Shore	5'UTR	-0.16	6.125e-06	0.00875505
cg00791868	chr14	66963628	C14orf53			OpenSea	Body	-0.21	2.88e-08	0.0002955
cg13783444	chr14	75536434	FAM164C		Yes	S_Shore	1stExon	-0.12	1.322e-05	0.0143333
cg12125332	chr14	75536561	FAM164C		Yes	S_Shore	5'UTR	-0.17	6.487e-05	0.0355203
cg19194924	chr14	90168307			Yes	Island		-0.13	8.282e-07	0.00265181
cg18901895	chr14	90168351			Yes	Island		-0.11	2.096e-06	0.00434733
cg18681014	chr14	105660876			Yes	N_Shore		0.11	4.144e-06	0.00675063
cg20697010	chr15	31683664			Yes	N_Shore		-0.11	5.186e-05	0.0313609
cg03036214	chr15	63640658	CA12			OpenSea	Body	0.11	2.811e-05	0.0221051
cg09465703	chr16	733842	JMJD8		Yes	Island	Body	-0.13	1.052e-05	0.0124607
cg02837935	chr16	1027604			Yes	N_Shelf		0.13	5.114e-06	0.00769458
cg09289148	chr16	1480869			Yes	Island		-0.15	8.172e-05	0.0403389
cg11375102	chr16	1583810	IFT140		Yes	Island	Body	0.21	1.051e-05	0.0124607
cg07341220	chr16	1583899	IFT140		Yes	Island	Body	0.24	2.137e-05	0.0190945
cg00463982	chr16	1583984	IFT140		Yes	Island	Body	0.22	6.165e-05	0.0346053
cg10465839	chr16	1584050	IFT140		Yes	Island	Body	0.22	7.571e-05	0.0386554
cg06565913	chr16	1584452	IFT140		Yes	Island	Body	0.21	7.572e-05	0.0386554
cg07639376	chr16	1584516	IFT140		Yes	Island	Body	0.26	0.0001189	0.0495938
cg08935125	chr16	3068085	CLDN6		Yes	Island	5'UTR	-0.18	1.378e-07	0.000822916
cg05225996	chr16	3163017	ZNF205			OpenSea	5'UTR	0.16	4.441e-06	0.00696939
cg03497652	chr16	4751569	ANKS3			OpenSea	Body	0.12	2.776e-10	1.08821e-05
cg07955064	chr16	17606673				OpenSea		-0.12	1.204e-05	0.0134906
cg06478823	chr16	20774873	ACSM3			OpenSea	TSS1500	0.24	1.384e-06	0.00332978
cg05683445	chr16	28303182	SBK1		Yes	N_Shore	TSS1500	-0.1	6.215e-07	0.00218203
cg27208052	chr16	58058642	MMP15		Yes	N_Shore	TSS1500	-0.12	0.000115	0.0485292
cg20722590	chr16	58061473	MMP15		Yes	Island	Body	-0.11	5.582e-06	0.00815337
cg09482050	chr16	67686832	RLTPR		Yes	N_Shore	Body	0.25	1.116e-05	0.0129041
cg08961664	chr16	72821141	ZFHX3		Yes	Island	Body	-0.14	1.315e-06	0.00326179
cg10198479	chr16	85268435			Yes	N_Shore		-0.22	4.537e-06	0.00709341
cg06313676	chr16	87978974		Yes		OpenSea		-0.1	3.906e-05	0.0268244
cg06647693	chr16	88590340	ZFPM1		Yes	Island	Body	-0.18	6.037e-05	0.0343871
cg06913337	chr16	88590404	ZFPM1		Yes	Island	Body	-0.12	4.769e-05	0.0302338
cg08726900	chr16	89550474	ANKRD11			OpenSea	5'UTR	0.1	5.207e-06	0.00773653
cg16616918	chr17	1686627	SMYD4			OpenSea	Body	0.13	1.629e-05	0.015936
cg09940188	chr17	1686671	SMYD4			OpenSea	Body	0.2	1.841e-06	0.00399128
cg20438687	chr17	4761644	MINK1			OpenSea	Body	0.1	1.467e-05	0.0152152
cg02481697	chr17	8928012	NTN1		Yes	S_Shore	Body	0.17	5.194e-06	0.00773653
cg01862363	chr17	8928028	NTN1		Yes	S_Shore	Body	0.21	5.711e-07	0.00204067
cg26976412	chr17	17626127	RAI1		Yes	Island	5'UTR	-0.2	6.883e-06	0.0094344
cg09479241	chr17	27052676	TLCD1		Yes	N_Shore	Body	-0.11	2.645e-05	0.0211273
cg16514214	chr17	28009516	SSH2			OpenSea	Body	-0.1	2.506e-06	0.00477509
cg01622018	chr17	34122943	MMP28		Yes	S_Shore	TSS1500	-0.1	1.915e-05	0.0177909
cg14957346	chr17	39943439	JUP		Yes	S_Shore	TSS1500	-0.1	2.594e-05	0.0210062
cg20693334	chr17	46654330	HOXB4		Yes	Island	Body	-0.11	4.65e-06	0.0071854
cg17144149	chr17	46656572	HOXB4		Yes	S_Shore	TSS1500	-0.15	1.907e-07	0.000958978
cg02132714	chr17	46656690	HOXB4		Yes	S_Shore	TSS1500	-0.13	2.05e-07	0.000965102
cg26916621	chr17	46657346	MIR10A		Yes	N_Shore	TSS200	-0.11	1.967e-05	0.0180293
cg15649236	chr17	46657504	MIR10A		Yes	N_Shore	TSS200	-0.14	3.314e-07	0.00141105
cg01572694	chr17	46657555	MIR10A		Yes	N_Shore	TSS1500	-0.18	1.504e-06	0.00349866
cg22266211	chr17	46662371			Yes	S_Shelf		-0.18	1.742e-06	0.00385084
cg18181703	chr17	76354621	SOCS3		Yes	N_Shore	Body	-0.12	8.534e-07	0.00267557
cg04610187	chr17	76360794			Yes	S_Shelf		-0.12	7.859e-06	0.010278
cg16779839	chr17	79374327	BAHCC1		Yes	Island	Body	-0.13	2.08e-06	0.0043352
cg06636541	chr17	79374515	BAHCC1		Yes	Island	Body	-0.24	9.872e-09	0.00011685
cg01419914	chr17	79374691	BAHCC1		Yes	Island	Body	-0.15	3.263e-10	1.08821e-05
cg01681525	chr17	79374741	BAHCC1		Yes	Island	Body	-0.12	2.062e-08	0.000223005
cg07016556	chr17	79393532	BAHCC1		Yes	Island	Body	0.14	7.27e-06	0.00979704
cg25348105	chr17	79393718	BAHCC1		Yes	Island	Body	0.11	1.724e-07	0.000916938
cg13947735	chr17	80924969	B3GNTL1		Yes	S_Shelf	Body	-0.14	0.0001051	0.0460031
cg18382305	chr18	31021065	C18orf34		Yes	S_Shore	TSS1500	-0.16	4.162e-05	0.0280403
cg15171911	chr18	53068921	TCF4			OpenSea	Body	-0.14	8.206e-05	0.0403389
cg00366917	chr18	74845154	MBP		Yes	Island	TSS1500	-0.17	0.0001206	0.0499718
cg22382836	chr19	723036	PALM		Yes	S_Shelf	Body	0.12	2.162e-05	0.0192734
cg07876162	chr19	728176	PALM		Yes	Island	Body	0.17	1.641e-07	0.000887644
cg01635063	chr19	728385	PALM		Yes	S_Shore	Body	0.18	4.127e-10	1.17978e-05
cg07825294	chr19	1415757	DAZAP1		Yes	N_Shelf	Body	0.11	1.134e-09	2.26854e-05
cg22891070	chr19	46801642	HIF3A		Yes	S_Shore	Body	0.29	8.169e-11	7.41744e-06
cg16672562	chr19	46801672	HIF3A		Yes	S_Shore	5'UTR	0.22	4.207e-09	6.23529e-05
cg23548163	chr19	46807119	HIF3A		Yes	Island	5'UTR	-0.26	1.398e-06	0.00332978
cg26749414	chr19	46807272	HIF3A		Yes	Island	5'UTR	-0.22	8.39e-09	0.000104929
cg20667364	chr19	46807466	HIF3A		Yes	Island	Body	-0.3	1.393e-07	0.000822916
cg16423910	chr19	49843627	CD37		Yes	Island	3'UTR	0.11	8.505e-07	0.00267557
cg20853880	chr2	10184444	KLF11		Yes	Island	Body	-0.1	1.509e-05	0.0154076
cg16723488	chr2	21266947	APOB		Yes	Island	TSS200	-0.14	0.0001065	0.0462439
cg25123895	chr2	21267113	APOB		Yes	S_Shore	TSS200	-0.17	2.018e-05	0.0182733
cg11354105	chr2	25475805	DNMT3A		Yes	Island	Body	-0.15	9.195e-10	2.24369e-05
cg08787988	chr2	27713044	IFT172		Yes	S_Shore	TSS1500	-0.15	9.934e-05	0.0448731
cg08299783	chr2	48920986	GTF2A1L			OpenSea	Body	-0.11	4.383e-05	0.0288483
cg22737154	chr2	64631614				OpenSea		0.13	1.235e-05	0.0137664
cg22400703	chr2	68545995	CNRIP1		Yes	N_Shore	Body	-0.27	3.242e-06	0.00566543
cg22442732	chr2	74659711	RTKN		Yes	N_Shelf	Body	0.1	4.674e-06	0.00719411
cg00684075	chr2	85969661		Yes		OpenSea		0.11	1.52e-05	0.0154386
cg17469471	chr2	106806559	UXS1		Yes	N_Shelf	Body	-0.11	1.921e-06	0.0040894
cg08217910	chr2	120188912	TMEM37		Yes	N_Shore	TSS1500	-0.14	1.7e-06	0.00381351
cg13700939	chr2	128166166			Yes	Island		-0.13	2.508e-05	0.0207254
cg06202737	chr2	128166279			Yes	S_Shore		-0.14	6.433e-05	0.0354534
cg10136008	chr2	138721566	HNMT			OpenSea	TSS1500	0.12	1.883e-05	0.0177274
cg08719380	chr2	152830505	CACNB4			OpenSea	Body	0.12	1.282e-05	0.0140957
cg21376136	chr2	152830572	CACNB4			OpenSea	Body	0.14	2.742e-05	0.0217699
cg25702652	chr2	164204628			Yes	N_Shore		-0.13	6.197e-09	8.55169e-05
cg23948843	chr2	164204752			Yes	Island		-0.22	1.772e-10	8.86367e-06
cg03662049	chr2	164204829			Yes	Island		-0.19	3.937e-10	1.17978e-05
cg19402991	chr2	164204915			Yes	Island		-0.21	1.494e-10	8.54081e-06
cg26343883	chr2	164205032			Yes	Island		-0.14	5.711e-08	0.000466484
cg06372850	chr2	164205188			Yes	S_Shore		-0.16	9.927e-09	0.00011685
cg04319873	chr2	164205343			Yes	S_Shore		-0.22	4.058e-09	6.23529e-05
cg24777351	chr2	165811816	SLC38A11			OpenSea	1stExon	-0.13	4.222e-05	0.0282054
cg03464655	chr2	165811982	SLC38A11			OpenSea	1stExon	-0.11	8e-05	0.0399705
cg20225999	chr2	218843435			Yes	N_Shore		-0.26	6.298e-07	0.0021917
cg07616871	chr2	218843504			Yes	Island		-0.23	4.7e-06	0.00720731
cg05783384	chr2	218843735			Yes	Island		-0.28	1.192e-05	0.0134342
cg17607231	chr2	231090329	SP140			OpenSea	TSS200	0.12	3.784e-06	0.00631012
cg05204104	chr2	235403141	ARL4C		Yes	N_Shore	3'UTR	0.18	2.681e-05	0.0213293
cg15016771	chr2	235403218	ARL4C		Yes	N_Shore	3'UTR	0.18	1.121e-05	0.0129256
cg09991306	chr2	241975140	SNED1		Yes	Island	Body	-0.28	6.83e-07	0.00229716
cg22635676	chr2	241975971	SNED1		Yes	Island	Body	-0.22	6.449e-05	0.0354534
cg26718213	chr2	241976080	SNED1		Yes	Island	Body	-0.16	4.182e-05	0.0281316
cg01235820	chr20	642782	SCRT2		Yes	Island	3'UTR	0.1	9.72e-10	2.24369e-05
cg00228984	chr20	1471884	SIRPB2			OpenSea	Body	-0.14	1.143e-05	0.0130351
cg02209770	chr20	35062903	DLGAP4		Yes	N_Shore	Body	-0.15	3.315e-05	0.0244747
cg11220565	chr20	47934802			Yes	N_Shore		-0.11	1.03e-06	0.00290322
cg12683120	chr20	50182196			Yes	S_Shelf		-0.1	5.785e-05	0.0334377
cg13838969	chr20	56283964	PMEPA1		Yes	Island	5'UTR	-0.15	7.172e-06	0.00973028
cg15212369	chr20	62274085	STMN3		Yes	S_Shore	Body	-0.13	6.034e-06	0.00868655
cg16737517	chr20	62406677	ZBTB46		Yes	Island	Body	-0.2	3.846e-05	0.0266234
cg02433266	chr22	20226815		Yes	Yes	N_Shelf		0.11	9.83e-07	0.00285083
cg04282607	chr22	22007286	MIR301B		Yes	S_Shore	Body	-0.1	2.957e-06	0.00530654
cg07519229	chr22	41486835			Yes	N_Shore		-0.13	1.426e-05	0.014941
cg24642820	chr3	13462465	NUP210		Yes	S_Shore	TSS1500	-0.18	1.911e-07	0.000958978
cg14473743	chr3	13462496	NUP210		Yes	S_Shore	TSS1500	-0.12	8.031e-08	0.000595216
cg02356435	chr3	16925533	PLCL2		Yes	Island	TSS1500	-0.13	1.504e-05	0.0154076
cg03152121	chr3	26146913				OpenSea		-0.14	5.202e-05	0.0313609
cg08508763	chr3	42201380	TRAK1			OpenSea	TSS1500	0.14	3.327e-05	0.0244747
cg18483487	chr3	45208900				OpenSea		-0.13	1.613e-05	0.015936
cg02954987	chr3	49170599	LAMB2			OpenSea	TSS200	0.14	5.7e-05	0.0332057
cg05654765	chr3	49170727	LAMB2			OpenSea	TSS200	0.14	0.0001119	0.0477493
cg14099457	chr3	49170794	LAMB2			OpenSea	TSS200	0.2	4.147e-06	0.00675063
cg22670759	chr3	50487955	CACNA2D2			OpenSea	Body	0.13	5.653e-05	0.0330256
cg22120095	chr3	50488020	CACNA2D2			OpenSea	Body	0.14	9.089e-06	0.0112128
cg18563642	chr3	55022648	CACNA2D3			OpenSea	Body	-0.12	1.005e-06	0.00287362
cg10123952	chr3	100791384				OpenSea		0.14	1.916e-06	0.0040894
cg13029400	chr3	141087190	ZBTB38			OpenSea	5'UTR	0.17	1.746e-11	3.04789e-06
cg08360599	chr3	141087261	ZBTB38			OpenSea	5'UTR	0.12	4.884e-07	0.00183747
cg21370924	chr3	141087313	ZBTB38			OpenSea	5'UTR	0.12	5.36e-08	0.000446891
cg21474062	chr3	141087363	ZBTB38			OpenSea	5'UTR	0.16	1.009e-09	2.24369e-05
cg17024542	chr3	142837472	CHST2		Yes	N_Shore	TSS1500	-0.1	8.595e-05	0.0412917
cg21597025	chr3	142837564	CHST2		Yes	N_Shore	TSS1500	-0.1	6.626e-06	0.0092448
cg08452338	chr3	149271990	WWTR1			OpenSea	Body	-0.11	1.314e-05	0.0142938
cg26436136	chr3	182970675	MCF2L2		Yes	N_Shore	Body	-0.12	7.948e-06	0.0102936
cg24619618	chr3	193185615	ATP13A4			OpenSea	Body	0.1	3.69e-06	0.00625694
cg01815567	chr4	4866091			Yes	N_Shore		-0.14	9.325e-05	0.0433427
cg04460609	chr4	16532808	LDB2			OpenSea	Body	0.11	1.146e-05	0.0130351
cg14749573	chr4	33151488				OpenSea		0.15	6.804e-08	0.000523676
cg11805414	chr4	43132510				OpenSea		-0.12	5.516e-05	0.0325386
cg03671075	chr4	78573680				OpenSea		0.12	1.141e-05	0.0130351
cg17236870	chr4	94122883	GRID2			OpenSea	Body	-0.13	8.997e-05	0.0423602
cg15297220	chr4	134589655				OpenSea		-0.13	3.049e-06	0.00544823
cg08736088	chr4	147866520	TTC29		Yes	N_Shore	5'UTR	0.11	9.267e-11	7.41744e-06
cg09760963	chr4	154680808	RNF175		Yes	Island	Body	-0.28	3.429e-07	0.00144468
cg03209412	chr4	183728196			Yes	Island		0.14	9.054e-05	0.0425191
cg21615654	chr5	4213084				OpenSea		-0.15	1.366e-05	0.0146595
cg25450819	chr5	37717768	WDR70			OpenSea	Body	0.12	1.481e-07	0.000834652
cg27649348	chr5	42944030			Yes	N_Shore		-0.15	1.916e-05	0.0177909
cg01025774	chr5	42944457			Yes	Island		-0.17	7.533e-05	0.0386013
cg22160472	chr5	42944494			Yes	Island		-0.14	7.57e-05	0.0386554
cg22277296	chr5	54180170			Yes	Island		-0.12	9.635e-07	0.00282106
cg19107973	chr5	61876634	IPO11			OpenSea	Body	-0.16	9.128e-07	0.00270685
cg21126626	chr5	68787747	OCLN		Yes	N_Shore	TSS1500	-0.1	3.323e-05	0.0244747
cg22965943	chr5	68787919	OCLN		Yes	N_Shore	TSS200	-0.14	6.817e-06	0.009398
cg06794581	chr5	72577357				OpenSea		0.16	1.19e-06	0.00316522
cg06339657	chr5	76505932	PDE8B		Yes	N_Shore	TSS1500	-0.12	1.371e-05	0.0146736
cg11560600	chr5	121462562				OpenSea		-0.19	9.927e-06	0.011931
cg14834925	chr5	124142396				OpenSea		0.17	2.555e-06	0.00482388
cg26214742	chr5	134735914	H2AFY		Yes	S_Shore	TSS1500	-0.21	7.676e-06	0.0101386
cg18331412	chr5	135364986	TGFBI		Yes	Island	Body	0.12	5.226e-08	0.000446891
cg02276665	chr5	138088442	CTNNA1		Yes	N_Shore	TSS1500	-0.13	6.2e-05	0.0347324
cg18816534	chr5	158385443	EBF1			OpenSea	Body	0.11	1.509e-05	0.0154076
cg01560676	chr5	172260799	ERGIC1		Yes	N_Shore	TSS1500	-0.11	0.0001018	0.0454206
cg10602537	chr5	172260815	ERGIC1		Yes	N_Shore	TSS1500	-0.17	3.588e-06	0.00616291
cg13624988	chr5	173602861				OpenSea		-0.11	1.397e-05	0.0148299
cg07768103	chr5	175956344	RNF44			OpenSea	Body	0.11	2.54e-05	0.0208419
cg07515565	chr6	1624386	GMDS		Yes	Island	3'UTR	-0.25	0.0001028	0.0456135
cg09391066	chr6	3163814			Yes	S_Shore		-0.1	5.258e-06	0.00773653
cg12242450	chr6	10555808	GCNT2			OpenSea	TSS200	-0.1	0.0001132	0.0481524
cg09510202	chr6	13014871	PHACTR1		Yes	N_Shore	Body	-0.15	4.321e-08	0.000398983
cg04573845	chr6	14785321				OpenSea		0.12	9.676e-05	0.0442347
cg04505252	chr6	15244745			Yes	N_Shore		-0.13	6.784e-09	9.05009e-05
cg04876424	chr6	17280551	RBM24	Yes	Yes	N_Shore	TSS1500	-0.11	0.0001129	0.0480641
cg24428877	chr6	21664652			Yes	Island		-0.15	4.94e-05	0.0306577
cg27490387	chr6	26520793	HCG11		Yes	N_Shore	TSS1500	-0.1	0.0001042	0.0459237
cg12423733	chr6	29454623	MAS1L			OpenSea	1stExon	0.18	4.363e-05	0.0288082
cg25730428	chr6	29454755	MAS1L			OpenSea	1stExon	0.11	3.148e-05	0.0237323
cg17619755	chr6	31760629	VARS		Yes	N_Shelf	Body	0.1	4.436e-05	0.0290569
cg17329164	chr6	32121259	PPT2		Yes	N_Shore	TSS200	-0.11	2.347e-05	0.0202503
cg00495693	chr6	51928623	PKHD1			OpenSea	Body	0.14	4.956e-05	0.0307056
cg07267782	chr6	54711227	FAM83B		Yes	Island	TSS1500	-0.15	4.217e-06	0.00675139
cg27475365	chr6	125476259	TPD52L1		Yes	S_Shore	5'UTR	-0.16	1.997e-05	0.0181617
cg15801019	chr6	129203783	LAMA2			OpenSea	TSS1500	-0.12	5.296e-05	0.031875
cg18334681	chr6	132066129	ENPP3			OpenSea	Body	0.1	1.67e-08	0.000185679
cg10044101	chr6	133084289	VNN2			OpenSea	5'UTR	-0.16	2.388e-05	0.0202503
cg18198306	chr6	153303350	FBXO5		Yes	N_Shore	5'UTR	-0.1	4.693e-05	0.0299771
cg00017931	chr6	157932180	ZDHHC14			OpenSea	Body	-0.1	1.462e-05	0.0152152
cg11181693	chr6	169825345				OpenSea		0.11	8.19e-05	0.0403389
cg21143896	chr7	2802374	GNA12		Yes	N_Shore	Body	0.18	9.067e-07	0.00270685
cg12444411	chr7	2802554	GNA12		Yes	Island	Body	0.14	5.962e-07	0.00211168
cg23285459	chr7	2802560	GNA12		Yes	Island	Body	0.19	5.105e-06	0.00769458
cg00947599	chr7	2802697	GNA12		Yes	Island	Body	0.16	4.276e-05	0.0283831
cg09523782	chr7	5272064	WIPI2		Yes	S_Shelf	3'UTR	-0.13	3.202e-09	5.22764e-05
cg27021327	chr7	5272697	WIPI2			OpenSea	3'UTR	-0.12	2.389e-06	0.00462762
cg27448433	chr7	28452066	CREB5		Yes	S_Shelf	5'UTR	-0.14	9.996e-05	0.0450335
cg09635954	chr7	29605624	PRR15		Yes	N_Shore	5'UTR	-0.11	2.522e-05	0.0207702
cg07891179	chr7	29923883	WIPF3		Yes	Island	Body	-0.12	1.457e-05	0.0152152
cg08605301	chr7	29924135	WIPF3		Yes	Island	Body	-0.16	8.419e-05	0.040872
cg18046394	chr7	29924165	WIPF3		Yes	Island	Body	-0.11	9.13e-06	0.0112128
cg04180046	chr7	45002736	MYO1G		Yes	Island	Body	0.13	7.939e-05	0.0397879
cg01139861	chr7	50343298	IKZF1		Yes	Island	TSS1500	-0.2	4.267e-06	0.00677644
cg22695986	chr7	63386815			Yes	Island		0.11	6.703e-06	0.0093148
cg21686577	chr7	75909905	SRRM3		Yes	Island	Body	-0.13	1.129e-07	0.000740861
cg10119082	chr7	98990626	ARPC1B		Yes	Island	Body	0.15	6.107e-05	0.0345106
cg05302531	chr7	101936362	SH2B2		Yes	Island	Body	-0.19	6.488e-05	0.0355203
cg10436410	chr7	114561988	MDFIC		Yes	N_Shore	TSS1500	-0.11	8.028e-07	0.00261228
cg16886175	chr7	114562063	MDFIC		Yes	N_Shore	TSS200	-0.15	7.621e-07	0.00254177
cg12816198	chr7	128577593	IRF5		Yes	N_Shore	TSS1500	-0.14	0.0001025	0.0455803
cg09846875	chr7	143582630	FAM115A		Yes	S_Shore	5'UTR	0.14	1.06e-06	0.00294264
cg04819580	chr7	150635526				OpenSea		0.11	5.697e-07	0.00204067
cg14711997	chr7	150652864	KCNH2		Yes	Island	5'UTR	0.19	4.58e-09	6.54563e-05
cg24830730	chr7	150653195	KCNH2		Yes	N_Shore	Body	0.16	3.521e-07	0.00146807
cg12823839	chr7	155175340			Yes	S_Shore		0.14	1.109e-07	0.000740861
cg01987393	chr7	155640537				OpenSea		-0.13	1.423e-05	0.014941
cg18415822	chr7	155857781			Yes	S_Shore		0.22	4.64e-07	0.00182057
cg12165223	chr8	980196			Yes	S_Shore		-0.15	4.211e-06	0.00675139
cg06872257	chr8	16859636	FGF20		Yes	S_Shore	1stExon	-0.16	6.28e-05	0.0349073
cg08781728	chr8	21882587	NPM2		Yes	Island	5'UTR	-0.17	6.629e-07	0.00226348
cg07485417	chr8	21882851	NPM2		Yes	Island	Body	-0.2	1.503e-06	0.00349866
cg14374799	chr8	21882942	NPM2		Yes	S_Shore	Body	-0.14	9.806e-06	0.0118213
cg06226386	chr8	22500449	FLJ14107			OpenSea	TSS1500	0.12	4.559e-07	0.00180652
cg12168054	chr8	22560922			Yes	N_Shore		-0.11	6.314e-05	0.0350455
cg22973468	chr8	54569817			Yes	Island		-0.11	2.976e-05	0.0229196
cg10687107	chr8	67454667			Yes	Island		-0.1	1.877e-05	0.0177173
cg21333674	chr8	96705765				OpenSea		0.15	8.248e-05	0.0403557
cg18280057	chr8	125741158	MTSS1		Yes	Island	TSS1500	-0.15	1.154e-07	0.000743821
cg12873476	chr8	142402728			Yes	S_Shore		-0.11	3.571e-05	0.0254319
cg19497517	chr8	145028257	PLEC1		Yes	Island	Body	-0.15	7.442e-05	0.038282
cg14342850	chr9	34666173			Yes	S_Shore		-0.14	2.469e-05	0.0205673
cg14118946	chr9	34986905		Yes	Yes	N_Shelf		0.11	1.15e-05	0.0130351
cg14095101	chr9	77502747	TRPM6		Yes	S_Shore	1stExon	-0.17	1.34e-05	0.0144944
cg14184866	chr9	82185137			Yes	N_Shore		-0.17	2.137e-05	0.0190945
cg13640690	chr9	92277007	LOC100129066			OpenSea	Body	0.17	2.046e-07	0.000965102
cg14243817	chr9	138876879			Yes	S_Shelf		0.15	5.364e-06	0.00786405
