# Supplementary material for: BAFopathies’ DNA methylation epi-signatures demonstrate diagnostic utility and functional continuum of Coffin–Siris and Nicolaides–Baraitser syndromes
Source: Nat Commun. 2018 Nov 20;9:4885. doi: 10.1038/s41467-018-07193-y (PMC6244416; doi:10.1038/s41467-018-07193-y)
Supplement: Supplementary file 7 — Supplementary Data 4 [file 41467_2018_7193_MOESM7_ESM.xlsx]

## Sheet: Sheet1
Genomic coordinates	Width (base-pairs)	CpG count	Stouffer FDR	Regional methylation difference (Patient - Control)	Overlapping promoters
CSS1
chr12:53343514-53344746	1233	4	3.27064e-10	0.104582	KRT18-002, KRT18-201, AC107016.1-201, KRT18-005, KRT8-013, KRT8-003, KRT8-009, KRT18-004, KRT18-006, KRT8-014, KRT18-003, KRT8-012, KRT18-001, KRT8-010, KRT8-001, KRT8-011, AC107016.2-201
chr1:2885085-2885244	160	4	2.82614e-08	0.106135
chr1:201617847-201619900	2054	10	1.06449e-06	-0.106862	NAV1-201, NAV1-001, NAV1-202, NAV1-203
CSS3
chr7:150651937-150653195	1259	8	2.16714e-09	0.135106	KCNH2-004, KCNH2-008, KCNH2-005
chr20:62738880-62739073	194	3	1.3402e-06	0.155755	NPBWR2-001
chr12:4918169-4919591	1423	9	2.13827e-06	-0.100266	KCNA6-001, KCNA6-201, RP11-234B24.4-001
chr2:159651559-159652019	461	4	3.8344e-06	0.190586	DAPL1-001, DAPL1-002
chr13:113292675-113292951	277	3	2.34549e-05	0.113709
chr17:8926794-8928028	1235	5	2.66539e-05	0.222262	NTN1-001, NTN1-201, NTN1-202
chr11:123940566-123940679	114	3	3.26021e-05	0.111213
chr3:13063165-13064001	837	3	3.60456e-05	0.129968
chr8:19459672-19460243	572	7	3.81966e-05	-0.114214	CSGALNACT1-004, CSGALNACT1-003, CSGALNACT1-012, CSGALNACT1-005, CSGALNACT1-014, CSGALNACT1-013
chr3:42705828-42706106	279	4	4.32865e-05	0.101145
chr7:1039620-1039957	338	3	5.86593e-05	0.107105
chr17:80829157-80829946	790	6	9.36581e-05	0.109193
chr21:35883992-35884508	517	4	9.67532e-05	-0.134179	KCNE1-201, KCNE1-005, KCNE1-002, KCNE1-004
chr16:1583810-1584516	707	8	0.000128069	0.171036	IFT140-006, TMEM204-002
chr6:106546704-106546824	121	5	0.000213735	0.164676	PRDM1-002, PRDM1-007, PRDM1-003, RP1-134E15.3-001
chr11:68747554-68747636	83	3	0.000338728	0.100606	MRGPRD-001
chr2:240697449-240697719	271	4	0.00034339	0.115783
chr10:82299606-82299737	132	3	0.000395648	0.124444	SH2D4B-201, SH2D4B-005, SH2D4B-202
chr8:141057285-141057827	543	4	0.000403727	0.112398
chr7:155024633-155024775	143	3	0.000429706	0.101956
chr10:126289971-126290192	222	3	0.000572291	0.101247
chr20:55837483-55838478	996	4	0.000809879	0.120395
chr21:36263347-36263808	462	3	0.000871757	-0.157531	RUNX1-201, RUNX1-012
chr2:242813634-242814097	464	3	0.00108672	0.108213	CXXC11-001, CXXC11-002
chr7:2802073-2802976	904	6	0.00127787	0.102544	GNA12-201, GNA12-005, AMZ1-006, GNA12-008, GNA12-004, GNA12-003
chr16:85393998-85394259	262	3	0.00156001	0.113277
chr8:689326-689908	583	3	0.00157955	0.125246	ERICH1-008, ERICH1-AS1-002, ERICH1-AS1-001, ERICH1-AS1-004
chr12:52404134-52404161	28	3	0.00295739	0.144263	GRASP-201, GRASP-005, GRASP-008, GRASP-004, GRASP-003, GRASP-002
chr12:53343514-53343849	336	3	0.00636325	0.116145	KRT18-002, KRT18-201, KRT18-005, KRT8-013, KRT8-003, KRT8-009, KRT18-004, KRT18-006, KRT8-014, KRT18-003, KRT8-012, KRT18-001, KRT8-010, KRT8-001, KRT8-011, AC107016.2-201
chr3:49170599-49171051	453	5	0.0332789	0.127958	LAMB2-003, LAMB2-001, LAMB2-018
NCBRS
chr2:164204628-164205343	716	7	9.44499e-42	-0.184939
chr16:1583810-1584516	707	8	9.32922e-11	0.231424	IFT140-006, TMEM204-002
chr17:46656093-46657656	1564	9	1.29899e-09	-0.11936	HOXB4-001, MIR10A-201, HOXB3-009, MIR10A-001
chr12:53343514-53343849	336	3	1.57582e-09	0.170104	KRT18-002, KRT18-201, KRT18-005, KRT8-013, KRT8-003, KRT8-009, KRT18-004, KRT18-006, KRT8-014, KRT18-003, KRT8-012, KRT18-001, KRT8-010, KRT8-001, KRT8-011, AC107016.2-201
chr5:42943857-42944494	638	4	2.08434e-09	-0.130981
chr11:57267101-57267679	579	5	9.61532e-09	0.101303	SLC43A1-010, SLC43A1-008
chr10:77164747-77166172	1426	9	3.17172e-07	-0.119989	ZNF503-AS2-002, ZNF503-AS2-003, ZNF503-AS2-001, ZNF503-AS2-006
chr19:46801557-46801672	116	3	3.60199e-06	0.21948	HIF3A-001, HIF3A-007, HIF3A-009, HIF3A-201, HIF3A-003, HIF3A-004, HIF3A-002, HIF3A-011, HIF3A-014, HIF3A-018, HIF3A-012, HIF3A-010
chr3:141086820-141087363	544	5	6.69636e-06	0.108686	ZBTB38-003, RP11-438D8.2-001, ZBTB38-009, ZBTB38-008
chr16:3162397-3163228	832	4	1.05e-05	0.103917	ZNF205-002, ZNF205-001, ZNF205-004, ZNF205-003, ZNF205-AS1-002
chr1:2885085-2885244	160	4	4.63867e-05	0.122468
chr17:1686627-1686737	111	3	7.51548e-05	0.165984	SMYD4-004
chr2:218843229-218844202	974	5	9.9228e-05	-0.162244	TNS1-013, AC010136.2-001
chr17:8927521-8928028	508	3	0.000171099	0.156986	NTN1-201, NTN1-202
chr1:61516830-61517876	1047	3	0.000192306	-0.196413	NFIA-013
chr19:10735548-10736448	901	8	0.000526727	-0.127364	SLC44A2-004, SLC44A2-003, SLC44A2-012, SLC44A2-009, SLC44A2-010, SLC44A2-011
chr16:67686832-67687119	288	3	0.000610077	0.192201	RLTPR-010, RLTPR-013, RLTPR-009
chr12:52403817-52404422	606	5	0.000920398	0.128523	GRASP-201, GRASP-005, GRASP-008, GRASP-004, GRASP-003, GRASP-002
chr16:88589918-88590409	492	5	0.00116619	-0.118501
chr7:2802073-2802976	904	6	0.00238797	0.111445	GNA12-201, GNA12-005, AMZ1-006, GNA12-008, GNA12-004, GNA12-003
chr8:39171620-39172120	501	9	0.00506525	-0.116667	ADAM5-007, ADAM5-001, ADAM5-002, ADAM5-003, ADAM5-010, ADAM5-009, ADAM5-006, ADAM5-005, ADAM5-012
chr11:60775715-60776124	410	3	0.00790147	-0.163159	CD6-013, CD6-012
chr5:78985425-78986160	736	11	0.00965542	-0.103264	CMYA5-001
chr4:145566441-145566975	535	5	0.0103623	-0.101092	HHIP-001, HHIP-002, HHIP-AS1-003, HHIP-008, HHIP-AS1-002
