# Supplementary material for: BAFopathies’ DNA methylation epi-signatures demonstrate diagnostic utility and functional continuum of Coffin–Siris and Nicolaides–Baraitser syndromes
Source: Nat Commun. 2018 Nov 20;9:4885. doi: 10.1038/s41467-018-07193-y (PMC6244416; doi:10.1038/s41467-018-07193-y)
Supplement: Supplementary file 8 — Supplementary Data 5 [file 41467_2018_7193_MOESM8_ESM.xlsx]

## Sheet: Sheet1
GO term	Term	N*	DE*	P-value	FDR
GO term specific to CSS1
GO:0009653	anatomical structure morphogenesis	2486	25	8.83798e-07	0.0196839
GO terms specific to CSS3
GO:0048518	positive regulation of biological process	5493	44	3.89186e-07	0.00433397
GO:0048522	positive regulation of cellular process	4897	41	3.72811e-07	0.00433397
GO:2000145	regulation of cell motility	806	14	1.98812e-06	0.0147598
GO:0030334	regulation of cell migration	753	13	4.16597e-06	0.0203037
GO:0040012	regulation of locomotion	873	14	4.74073e-06	0.0203037
GO:0051270	regulation of cellular component movement	884	14	5.51612e-06	0.0203037
GO:0007423	sensory organ development	518	11	6.38137e-06	0.0203037
GO:0051272	positive regulation of cellular component movement	467	10	9.92611e-06	0.0235327
GO:2000147	positive regulation of cell motility	454	10	8.48717e-06	0.0235327
GO:0060074	synapse maturation	19	3	1.0566e-05	0.0235327
GO:0040017	positive regulation of locomotion	484	10	1.34847e-05	0.0246091
GO:0006464	cellular protein modification process	4018	33	1.54691e-05	0.0246091
GO:0036211	protein modification process	4018	33	1.54691e-05	0.0246091
GO:0006928	movement of cell or subcellular component	1931	21	1.77788e-05	0.0247481
GO:0044089	positive regulation of cellular component biogenesis	488	10	1.68856e-05	0.0247481
GO:0023014	signal transduction by protein phosphorylation	930	14	2.07651e-05	0.0272047
GO:0043412	macromolecule modification	4282	34	2.26174e-05	0.0279852
GO:0051716	cellular response to stimulus	7029	47	2.65682e-05	0.0311436
GO:0043408	regulation of MAPK cascade	711	12	2.80402e-05	0.0312256
GO:0035556	intracellular signal transduction	2673	25	3.09625e-05	0.0324577
GO:0048568	embryonic organ development	422	9	3.20613e-05	0.0324577
GO:0050896	response to stimulus	8419	53	3.47701e-05	0.0331642
GO:0042060	wound healing	536	10	4.19095e-05	0.0331642
GO:0016477	cell migration	1315	16	4.04947e-05	0.0331642
GO:0030335	positive regulation of cell migration	436	9	4.1143e-05	0.0331642
GO:0048870	cell motility	1452	17	4.06125e-05	0.0331642
GO:0051674	localization of cell	1452	17	4.06125e-05	0.0331642
GO:0019827	stem cell population maintenance	155	6	4.31825e-05	0.0331642
GO:0043405	regulation of MAP kinase activity	336	8	4.69523e-05	0.0348574
GO:0098727	maintenance of cell number	157	6	4.91661e-05	0.0353235
GO:0072358	cardiovascular system development	674	11	5.62053e-05	0.0391189
GO:0043406	positive regulation of MAP kinase activity	262	7	6.6644e-05	0.0449786
GO:0000165	MAPK cascade	900	13	7.13529e-05	0.0454049
GO:0009790	embryo development	954	13	6.93955e-05	0.0454049
GO terms specific to NCBRS
GO:0007275	multicellular organism development	5116	80	2.73432e-08	0.000304494
GO:0048856	anatomical structure development	5583	85	2.731e-08	0.000304494
GO:0048731	system development	4554	73	5.84846e-08	0.00043419
GO:0032502	developmental process	5997	86	3.96186e-07	0.00220597
GO:0006928	movement of cell or subcellular component	1931	39	7.48745e-07	0.00333521
GO:0030154	cell differentiation	3959	62	3.12454e-06	0.00967829
GO:0048869	cellular developmental process	4129	64	2.79012e-06	0.00967829
GO:0050793	regulation of developmental process	2406	43	3.4764e-06	0.00967829
GO:0048513	animal organ development	3317	54	4.24528e-06	0.0105056
GO:0097581	lamellipodium organization	78	7	8.00843e-06	0.0178364
GO:0030032	lamellipodium assembly	60	6	1.09437e-05	0.0221579
GO:0032501	multicellular organismal process	7172	93	1.47861e-05	0.0274429
GO:0009653	anatomical structure morphogenesis	2486	42	2.57822e-05	0.0410158
*N: Number of genes in the GO term; DE: number of genes that are differentially methylated
