# Supplementary material for: BAFopathies’ DNA methylation epi-signatures demonstrate diagnostic utility and functional continuum of Coffin–Siris and Nicolaides–Baraitser syndromes
Source: Nat Commun. 2018 Nov 20;9:4885. doi: 10.1038/s41467-018-07193-y (PMC6244416; doi:10.1038/s41467-018-07193-y)
Supplement: Supplementary file 9 — Supplementary Data 6 [file 41467_2018_7193_MOESM9_ESM.xlsx]

## Sheet: Sheet1
GO term	Term	N*	DE*	P-value	FDR
GO:0007275	multicellular organism development	5116	128	2.89916e-11	3.46508e-07
GO:0048731	system development	4554	117	6.22321e-11	3.46508e-07
GO:0048856	anatomical structure development	5583	136	3.53982e-11	3.46508e-07
GO:0051270	regulation of cellular component movement	884	40	5.3181e-11	3.46508e-07
GO:0048518	positive regulation of biological process	5493	132	1.368e-10	6.09362e-07
GO:2000145	regulation of cell motility	806	37	2.27216e-10	7.22936e-07
GO:0009790	embryo development	954	41	1.99079e-10	7.22936e-07
GO:0006928	movement of cell or subcellular component	1931	64	2.73985e-10	7.62774e-07
GO:0030334	regulation of cell migration	753	35	3.34948e-10	8.21089e-07
GO:0050793	regulation of developmental process	2406	73	3.68664e-10	8.21089e-07
GO:0040012	regulation of locomotion	873	38	5.18812e-10	1.05045e-06
GO:0032502	developmental process	5997	139	7.3353e-10	1.36143e-06
GO:0065007	biological regulation	11635	226	1.44371e-09	2.4734e-06
GO:0009653	anatomical structure morphogenesis	2486	73	2.69173e-09	4.28215e-06
GO:0016477	cell migration	1315	47	4.42858e-09	6.57555e-06
GO:0048870	cell motility	1452	50	5.63851e-09	7.38711e-06
GO:0051674	localization of cell	1452	50	5.63851e-09	7.38711e-06
GO:0048522	positive regulation of cellular process	4897	116	6.69706e-09	8.28649e-06
GO:0050896	response to stimulus	8419	174	8.27317e-09	9.6979e-06
GO:0050789	regulation of biological process	11032	214	1.51511e-08	1.68722e-05
GO:0032879	regulation of localization	2609	74	2.03846e-08	2.16193e-05
GO:0048513	animal organ development	3317	86	3.37436e-08	3.41608e-05
GO:0048869	cellular developmental process	4129	101	4.7292e-08	4.45702e-05
GO:0050794	regulation of cellular process	10391	202	4.80282e-08	4.45702e-05
GO:0030154	cell differentiation	3959	97	9.16169e-08	8.16196e-05
GO:0048583	regulation of response to stimulus	3880	94	1.25586e-07	0.000107125
GO:0030032	lamellipodium assembly	60	9	1.29865e-07	0.000107125
GO:0032501	multicellular organismal process	7172	151	1.35789e-07	0.000108011
GO:0023051	regulation of signaling	3382	84	2.0071e-07	0.000154145
GO:0010646	regulation of cell communication	3333	83	2.31167e-07	0.000166082
GO:0007155	cell adhesion	1352	44	2.28058e-07	0.000166082
GO:0035556	intracellular signal transduction	2673	71	2.40343e-07	0.000167279
GO:0022610	biological adhesion	1359	44	2.71613e-07	0.000183314
GO:0097581	lamellipodium organization	78	10	3.46102e-07	0.000220411
GO:0040011	locomotion	1682	51	3.91194e-07	0.000242019
GO:0008283	cell proliferation	2012	57	4.57685e-07	0.000275502
GO:0023052	signaling	6239	132	4.78312e-07	0.000280341
GO:0051716	cellular response to stimulus	7029	144	6.32531e-07	0.000361224
GO:0007423	sensory organ development	518	24	7.3917e-07	0.00041157
GO:0007166	cell surface receptor signaling pathway	2697	69	1.09745e-06	0.000568427
GO:0051094	positive regulation of developmental process	1243	41	1.07832e-06	0.000568427
GO:0045595	regulation of cell differentiation	1685	50	1.33296e-06	0.00067472
GO:0048519	negative regulation of biological process	5073	112	1.60639e-06	0.000791217
GO:0009966	regulation of signal transduction	3049	75	2.41818e-06	0.00114003
GO:0048568	embryonic organ development	422	20	2.45696e-06	0.00114003
GO:0007154	cell communication	6258	130	2.70033e-06	0.00121182
GO:0001654	eye development	341	18	2.7205e-06	0.00121182
GO:0098609	cell-cell adhesion	798	29	2.88623e-06	0.00126043
GO:0048523	negative regulation of cellular process	4604	102	3.42368e-06	0.00139801
GO:0048584	positive regulation of response to stimulus	2091	57	3.5151e-06	0.00139801
GO:0002520	immune system development	902	32	3.51502e-06	0.00139801
GO:0043408	regulation of MAPK cascade	711	28	3.36447e-06	0.00139801
GO:0051239	regulation of multicellular organismal process	2832	71	3.65965e-06	0.00142996
GO:1902743	regulation of lamellipodium organization	44	7	3.74923e-06	0.00143971
GO:0023014	signal transduction by protein phosphorylation	930	33	4.04463e-06	0.0015083
GO:0048598	embryonic morphogenesis	579	24	4.0633e-06	0.0015083
GO:0072359	circulatory system development	1001	34	5.60277e-06	0.00201266
GO:0043406	positive regulation of MAP kinase activity	262	15	6.11615e-06	0.0021622
GO:0000165	MAPK cascade	900	32	6.53029e-06	0.00227254
GO:0043009	chordate embryonic development	561	23	6.98587e-06	0.00233309
GO:0048699	generation of neurons	1374	43	6.96434e-06	0.00233309
GO:0007399	nervous system development	2222	60	7.34108e-06	0.00240442
GO:0007165	signal transduction	5749	120	8.01525e-06	0.00248757
GO:0045935	positive regulation of nucleobase-containing compound metabolic process	1743	49	8.04171e-06	0.00248757
GO:0009792	embryo development ending in birth or egg hatching	566	23	7.78874e-06	0.00248757
GO:0043410	positive regulation of MAPK cascade	507	22	8.01554e-06	0.00248757
GO:0043405	regulation of MAP kinase activity	336	17	8.2431e-06	0.00251494
GO:1902531	regulation of intracellular signal transduction	1788	50	8.50097e-06	0.00252202
GO:0022607	cellular component assembly	2769	68	8.60601e-06	0.00252202
GO:2000026	regulation of multicellular organismal development	1872	51	8.56285e-06	0.00252202
GO:0045597	positive regulation of cell differentiation	891	31	8.77395e-06	0.00252484
GO:0032835	glomerulus development	63	7	8.84236e-06	0.00252484
GO:0048534	hematopoietic or lymphoid organ development	859	30	9.1699e-06	0.00258522
GO:0031325	positive regulation of cellular metabolic process	3021	72	1.12691e-05	0.00313733
GO:0006357	regulation of transcription from RNA polymerase II promoter	1949	53	1.15015e-05	0.00316248
GO:0051173	positive regulation of nitrogen compound metabolic process	2911	70	1.24617e-05	0.00338472
GO:0009893	positive regulation of metabolic process	3260	76	1.27766e-05	0.00338764
GO:0022008	neurogenesis	1468	44	1.27459e-05	0.00338764
GO:0051254	positive regulation of RNA metabolic process	1480	43	1.36333e-05	0.00353072
GO:0051179	localization	6229	129	1.4483e-05	0.00370764
GO:0010604	positive regulation of macromolecule metabolic process	3026	72	1.54845e-05	0.00391897
GO:1902533	positive regulation of intracellular signal transduction	973	32	1.84743e-05	0.00459325
GO:0045893	positive regulation of transcription	1409	41	1.8884e-05	0.00459325
GO:1902680	positive regulation of RNA biosynthetic process	1410	41	1.89736e-05	0.00459325
GO:1903508	positive regulation of nucleic acid-templated transcription	1409	41	1.8884e-05	0.00459325
GO:0030182	neuron differentiation	1246	39	1.95812e-05	0.00468939
GO:0006366	transcription from RNA polymerase II promoter	2139	56	1.98414e-05	0.00470114
GO:0007266	Rho protein signal transduction	174	11	2.09205e-05	0.00490464
GO:0042325	regulation of phosphorylation	1480	42	2.38587e-05	0.00549076
GO:0010761	fibroblast migration	43	6	2.39136e-05	0.00549076
GO:0010628	positive regulation of gene expression	1815	49	2.41801e-05	0.00549531
GO:0031328	positive regulation of cellular biosynthetic process	1794	48	2.64544e-05	0.00595144
GO:0030097	hemopoiesis	818	28	2.71107e-05	0.00603809
GO:0065009	regulation of molecular function	3289	75	3.12768e-05	0.00682937
GO:0065008	regulation of biological quality	3505	80	3.35947e-05	0.00726427
GO:0007264	small GTPase mediated signal transduction	494	20	3.48894e-05	0.00747169
GO:0010647	positive regulation of cell communication	1641	45	3.57845e-05	0.0075904
GO:0023056	positive regulation of signaling	1647	45	4.00662e-05	0.00833975
GO:0044087	regulation of cellular component biogenesis	842	28	4.26788e-05	0.00880132
GO:0010557	positive regulation of macromolecule biosynthetic process	1656	45	4.32804e-05	0.0088435
GO:0009891	positive regulation of biosynthetic process	1823	48	4.53702e-05	0.00918623
GO:0009987	cellular process	15249	260	4.63898e-05	0.00930805
GO:0009611	response to wounding	643	23	4.99814e-05	0.00993915
GO:0043412	macromolecule modification	4282	92	5.71326e-05	0.0112607
GO:0002253	activation of immune response	539	21	5.78192e-05	0.0112961
GO:0045944	positive regulation of transcription from RNA polymerase II promoter	1097	33	6.0948e-05	0.011602
GO:0010591	regulation of lamellipodium assembly	32	5	6.4559e-05	0.0121852
GO:0044093	positive regulation of molecular function	1744	46	6.81283e-05	0.0127509
GO:2000147	positive regulation of cell motility	454	18	8.51405e-05	0.0150491
GO:0009967	positive regulation of signal transduction	1505	41	8.32883e-05	0.0150491
GO:0007265	Ras protein signal transduction	331	15	8.53556e-05	0.0150491
GO:0019220	regulation of phosphate metabolic process	1715	45	8.58943e-05	0.0150491
GO:0009968	negative regulation of signal transduction	1181	34	8.6489e-05	0.0150491
GO:0016310	phosphorylation	2279	56	8.29695e-05	0.0150491
GO:0072102	glomerulus morphogenesis	8	3	8.74574e-05	0.0150996
GO:0002757	immune response-activating signal transduction	468	19	8.84496e-05	0.0151535
GO:0002376	immune system process	2724	65	9.04413e-05	0.0153762
GO:0008150	biological_process	16697	278	9.11307e-05	0.0153762
GO:0042060	wound healing	536	20	9.34538e-05	0.0156496
GO:0016043	cellular component organization	5932	118	9.74762e-05	0.0158986
GO:0051174	regulation of phosphorus metabolic process	1729	45	9.92235e-05	0.0158986
GO:1905292	regulation of neural crest cell differentiation	3	2	9.91874e-05	0.0158986
GO:1905294	positive regulation of neural crest cell differentiation	3	2	9.91874e-05	0.0158986
GO:1905310	regulation of cardiac neural crest cell migration involved in outflow tract morphogenesis	3	2	9.91874e-05	0.0158986
GO:1905312	positive regulation of cardiac neural crest cell migration involved in outflow tract morphogenesis	3	2	9.91874e-05	0.0158986
GO:0010033	response to organic substance	3011	68	0.000101687	0.016177
GO:0010648	negative regulation of cell communication	1287	36	0.000102725	0.0162261
GO:0051272	positive regulation of cellular component movement	467	18	0.000109182	0.0171247
GO:0023057	negative regulation of signaling	1291	36	0.000112472	0.0175173
GO:0010762	regulation of fibroblast migration	33	5	0.000116122	0.0179602
GO:0006468	protein phosphorylation	1892	48	0.000118502	0.0182018
GO:0072358	cardiovascular system development	674	23	0.00012465	0.0187582
GO:0006464	cellular protein modification process	4018	86	0.000123831	0.0187582
GO:0036211	protein modification process	4018	86	0.000123831	0.0187582
GO:0044085	cellular component biogenesis	3031	69	0.000126125	0.0188527
GO:0070887	cellular response to chemical stimulus	2939	66	0.000131395	0.0193368
GO:0001667	ameboidal-type cell migration	350	15	0.000131578	0.0193368
GO:0043010	camera-type eye development	294	14	0.000131968	0.0193368
GO:0072001	renal system development	280	13	0.000138371	0.0200117
GO:0002009	morphogenesis of an epithelium	521	19	0.000139349	0.0200231
GO:0120036	plasma membrane bounded cell projection organization	1357	38	0.000144711	0.0206603
GO:0048585	negative regulation of response to stimulus	1472	39	0.000147535	0.0209293
GO:0001655	urogenital system development	316	14	0.000159625	0.0225011
GO:0030335	positive regulation of cell migration	436	17	0.000161294	0.0225933
GO:0042127	regulation of cell proliferation	1612	42	0.000163675	0.0227836
GO:0002682	regulation of immune system process	1393	38	0.000165582	0.0229059
GO:0048640	negative regulation of developmental growth	84	7	0.000167282	0.0229981
GO:0040017	positive regulation of locomotion	484	18	0.00017198	0.023499
GO:0035162	embryonic hemopoiesis	21	4	0.000178423	0.0242307
GO:0060686	negative regulation of prostatic bud formation	4	2	0.000180449	0.0243573
GO:0006793	phosphorus metabolic process	3256	72	0.00018957	0.0250693
GO:0000122	negative regulation of transcription from RNA polymerase II promoter	788	26	0.000190226	0.0250693
GO:0002573	myeloid leukocyte differentiation	189	11	0.000188322	0.0250693
GO:0080090	regulation of primary metabolic process	6020	119	0.000199297	0.0259576
GO:0045892	negative regulation of transcription	1138	33	0.000199037	0.0259576
GO:0048562	embryonic organ morphogenesis	283	13	0.00020859	0.02701
GO:0033674	positive regulation of kinase activity	547	20	0.000211457	0.0272193
GO:0030030	cell projection organization	1386	38	0.000217202	0.027643
GO:0002764	immune response-regulating signaling pathway	500	19	0.000221314	0.0276915
GO:0009888	tissue development	1909	48	0.00022056	0.0276915
GO:0009887	animal organ morphogenesis	988	29	0.000238208	0.0294742
GO:0071902	positive regulation of protein serine/threonine kinase activity	349	15	0.000239697	0.0294947
GO:0043549	regulation of kinase activity	837	26	0.000242454	0.02967
GO:0072125	negative regulation of glomerular mesangial cell proliferation	4	2	0.000251805	0.0304017
GO:0090194	negative regulation of glomerulus development	4	2	0.000251805	0.0304017
GO:0060235	lens induction in camera-type eye	4	2	0.000259411	0.0308963
GO:0001944	vasculature development	666	22	0.00027329	0.0320353
GO:0002224	toll-like receptor signaling pathway	132	9	0.000288222	0.0334337
GO:0002521	leukocyte differentiation	467	18	0.000292864	0.0337962
GO:0051171	regulation of nitrogen compound metabolic process	5871	116	0.000299241	0.0340451
GO:0001501	skeletal system development	487	18	0.000298526	0.0340451
GO:2001200	positive regulation of dendritic cell differentiation	4	2	0.000299607	0.0340451
GO:0051128	regulation of cellular component organization	2298	54	0.000305922	0.0340952
GO:0120031	plasma membrane bounded cell projection assembly	517	19	0.000306171	0.0340952
GO:0048592	eye morphogenesis	144	9	0.000302941	0.0340952
GO:0010468	regulation of gene expression	4566	96	0.000319123	0.0353607
GO:0001932	regulation of protein phosphorylation	1356	36	0.000336903	0.0368163
GO:0034114	regulation of heterotypic cell-cell adhesion	21	4	0.000337219	0.0368163
GO:0030031	cell projection assembly	523	19	0.000350083	0.0380344
GO:0071840	cellular component organization or biogenesis	6140	119	0.000355544	0.0384402
GO:0019219	regulation of nucleobase-containing compound metabolic process	4169	88	0.000381282	0.0408265
GO:1903507	negative regulation of nucleic acid-templated transcription	1181	33	0.00038992	0.0415517
GO:1902679	negative regulation of RNA biosynthetic process	1183	33	0.000394721	0.041863
GO:0014020	primary neural tube formation	94	7	0.000410927	0.0433752
GO:0030155	regulation of cell adhesion	664	21	0.000422999	0.0442302
GO:0030851	granulocyte differentiation	30	4	0.000429677	0.0445105
GO:0071900	regulation of protein serine/threonine kinase activity	493	18	0.000442753	0.0454424
GO:0006355	regulation of transcription DNA-templated	3562	77	0.000449113	0.0458836
GO:2000736	regulation of stem cell differentiation	137	8	0.000453744	0.0461452
GO:0002507	tolerance induction	24	4	0.000459205	0.0464882
GO:0048589	developmental growth	593	20	0.000495951	0.0499811
*N: Number of genes in the GO term; DE: number of genes that are differentially methylated
