# Supplementary material for: BAFopathies’ DNA methylation epi-signatures demonstrate diagnostic utility and functional continuum of Coffin–Siris and Nicolaides–Baraitser syndromes
Source: Nat Commun. 2018 Nov 20;9:4885. doi: 10.1038/s41467-018-07193-y (PMC6244416; doi:10.1038/s41467-018-07193-y)
Supplement: Supplementary file 10 — Supplementary Data 7 [file 41467_2018_7193_MOESM10_ESM.xlsx]

## Sheet: Sheet1
Feature ID	Center	Scale	Coefficient 1	Coefficient 2	Coefficient 3	Coefficient 4	Coefficient 5	Coefficient 6	Coefficient 7	Coefficient 8	Coefficient 9	Coefficient 10	Coefficient 11	Coefficient 12	Coefficient 13	Coefficient 14	Coefficient 15	Coefficient 16	Coefficient 17	Coefficient 18	Coefficient 19	Coefficient 20	Coefficient 21	Coefficient 22	Coefficient 23	Coefficient 24	Coefficient 25	Coefficient 26	Coefficient 27	Coefficient 28	Coefficient 29	Coefficient 30	Coefficient 31	Coefficient 32	Coefficient 33	Coefficient 34	Coefficient 35	Coefficient 36	Coefficient 37	Coefficient 38	Coefficient 39	Coefficient 40	Coefficient 41	Coefficient 42	Coefficient 43	Coefficient 44	Coefficient 45	Coefficient 46	Coefficient 47
			-0.162661	-0.374182	-0.402897	-0.0960045	-0.0303903	-0.693348	-0.103206	-0.098624	-0.00817382	-0.0476656	-0.406786	-0.153457	-0.173073	-0.0626344	-0.269271	-0.620218	-0.279681	-0.399019	-0.262084	-0.00812809	-0.338265	-0.186277	-0.111642	-0.215451	-0.0558735	-0.408403	-0.718442	-0.265698	-0.454168	-0.196168	-0.119332	-0.169751	-0.539679	-0.0413429	-0.24021	-0.28339	-0.2611	-0.379967	0.664651	0.474185	0.256126	0.437984	0.110571	1	0.00949574	0.922997	1
			Support vector 1	Support vector 2	Support vector 3	Support vector 4	Support vector 5	Support vector 6	Support vector 7	Support vector 8	Support vector 9	Support vector 10	Support vector 11	Support vector 12	Support vector 13	Support vector 14	Support vector 15	Support vector 16	Support vector 17	Support vector 18	Support vector 19	Support vector 20	Support vector 21	Support vector 22	Support vector 23	Support vector 24	Support vector 25	Support vector 26	Support vector 27	Support vector 28	Support vector 29	Support vector 30	Support vector 31	Support vector 32	Support vector 33	Support vector 34	Support vector 35	Support vector 36	Support vector 37	Support vector 38	Support vector 39	Support vector 40	Support vector 41	Support vector 42	Support vector 43	Support vector 44	Support vector 45	Support vector 46	Support vector 47
cg14212748	0.573625	0.0784253	-0.0229235	1.02939	-0.661734	-0.0993556	0.428492	-0.464349	0.370335	0.0743912	-1.63978	-1.46001	-0.0926661	0.68872	0.645852	-1.1882	1.48458	0.947975	0.509023	0.697542	1.34993	1.47195	-1.00506	-0.672951	0.33566	0.0811574	-1.79189	-1.32323	1.50296	0.599393	2.12877	-0.290725	1.53704	-1.31456	1.28564	-1.32645	-1.33122	0.165872	-0.256669	1.4492	1.88686	0.899763	1.35508	1.45059	1.51777	2.55358	1.76139	2.30005	0.92557
cg17983064	0.591419	0.0740445	0.963137	0.911128	2.23242	-1.05408	0.954915	-0.127519	-0.786587	-0.702142	-1.97801	0.620993	0.32747	-0.22122	0.172741	0.0567548	0.771549	0.478637	-0.150099	1.4393	1.1346	0.624769	0.100737	1.66966	0.486489	1.10916	-0.915012	0.827992	1.37598	1.97709	0.86302	-0.956857	0.738273	0.149387	1.39312	-0.641156	-0.727448	0.69885	1.61915	1.3492	1.15909	1.17364	2.63904	2.22232	0.553494	2.84597	1.36149	2.08258	1.68764
cg01635063	0.720061	0.0725254	0.3303	0.981971	-1.26177	0.333876	1.42933	0.607177	-0.127874	0.358465	-2.04414	-1.28475	-0.871565	0.238962	1.63857	0.36089	0.930214	1.67225	0.0648077	-1.09908	0.209824	1.03515	-1.2411	1.78793	0.60334	1.78166	-2.14571	-1.22137	1.0142	-0.732923	-0.541899	-0.306215	0.00170951	-0.23061	1.37556	-1.52854	-1.06756	0.219076	1.23045	-0.652376	1.22167	1.51898	1.48168	2.38935	1.56079	2.10155	1.05484	1.69983	0.126852
cg13752545	0.661052	0.0617913	-1.36277	-1.12504	-1.57169	-0.284381	-1.54963	-0.042011	1.13878	0.138378	-1.15481	1.33536	-0.0146008	-0.435445	0.715868	0.32425	0.359601	-0.178314	-1.34665	2.1706	-0.698382	-0.0740633	0.780649	-0.617915	-0.650241	0.616731	-0.731198	-1.32515	1.92597	1.84901	0.9118	0.977372	-0.385907	-0.986286	1.22526	-0.573304	-0.422072	0.290857	-1.13539	2.22147	1.57944	1.4499	1.80771	2.29789	1.83481	3.13564	0.384211	2.28773	0.319916
cg10850792	0.566202	0.0451753	1.6021	0.941511	-0.750575	1.9248	0.942637	0.155468	-1.03101	0.885855	-2.32855	-0.390646	0.248658	0.763604	-0.346492	-0.0537733	1.61329	-0.142483	-0.0750012	1.95164	-0.39957	2.04643	0.48746	-0.212601	-0.541832	0.638806	-1.09293	0.0152324	-0.380205	-1.02523	0.121234	-0.315461	0.414437	1.03258	1.49245	-0.63547	-1.93424	0.48075	0.952481	-1.08641	1.63968	1.39741	1.27625	1.57158	2.06428	1.28989	1.54475	1.79429	1.68503
cg09796170	0.755847	0.0651641	0.269902	0.164797	-1.29272	-1.45345	-1.11125	1.37537	-0.543659	0.826195	-1.75547	-0.33867	-0.434866	-0.262828	0.44587	-0.717656	1.71532	-0.693008	0.629813	1.10277	1.68955	1.14129	0.822533	1.34847	-0.158973	1.55048	-0.871586	-0.950756	1.4363	1.1913	2.42507	-0.216985	1.87889	1.02253	1.2916	-2.27468	-0.916686	0.290471	0.803556	1.30438	1.39136	0.627708	1.13676	1.64249	0.726007	2.08598	1.56071	2.02122	1.58206
cg09809672	0.675756	0.0942623	0.793172	0.538796	-0.478179	-0.163116	1.32017	0.271301	-0.264332	0.270491	-0.529008	0.465078	-0.333119	-1.73051	-1.45065	0.301885	1.31584	0.0238995	-1.40089	1.46856	-0.230745	1.25872	0.796789	0.470673	-0.224457	0.936442	-0.452759	-2.23866	2.01799	2.00698	1.95941	0.172691	1.40587	-0.0193572	0.546567	-1.66027	-0.902128	0.986448	0.697849	1.74581	1.14104	0.51018	1.29748	1.4641	1.42309	2.37111	1.72018	2.20378	1.52548
cg13824500	0.742914	0.0656064	1.32259	0.94047	-0.347074	-0.390064	0.57273	0.516105	-0.506562	0.691431	-2.94836	-0.870255	-1.04727	-0.960822	-1.61751	-0.428561	2.62542	-1.21389	-0.00311078	0.648904	2.24309	0.618867	0.0144619	1.24795	-0.121111	0.380917	0.156976	0.517557	2.08457	-0.67133	1.33904	0.0408727	0.606435	-0.136434	1.70426	-1.17984	0.998895	1.40115	0.584865	0.602597	2.12633	0.949564	1.73593	0.38657	1.01298	2.48103	1.85137	1.21757	0.82929
cg16210355	0.294747	0.0561389	-0.835566	1.0791	-0.827954	-1.03634	0.877661	1.07682	0.417677	0.140536	-1.82222	-0.674166	0.0363552	0.818728	1.49359	1.28155	-0.452978	-0.200455	0.360203	0.112889	-1.40052	1.94639	-1.64153	-0.277881	1.17383	2.54294	-0.460706	-1.61646	1.53172	-0.324933	0.1212	-0.230872	0.598406	-1.44549	1.23348	-0.270402	-1.57831	1.33204	-0.196867	0.237459	2.3241	0.65184	1.61665	1.83071	1.58155	2.80625	0.816782	1.92846	0.670035
cg18334681	0.166769	0.0539689	-0.184822	-0.0310099	-1.51967	0.380649	-0.856685	0.134931	0.473303	-0.340249	-1.43136	-2.03832	0.374642	-0.0318869	0.0411773	0.0911	0.468994	-0.283689	-0.445617	-0.659863	-1.87323	0.193292	-0.572036	0.421862	-0.00302649	-0.995785	-0.801595	-0.713115	2.30794	1.29572	1.51447	0.301297	1.15639	1.60766	0.999298	0.298285	0.442443	1.05062	0.179064	1.4452	2.57146	1.54086	1.75063	1.65932	2.4488	3.03581	0.870159	4.22978	-1.12161
cg18517369	0.54698	0.0960991	-1.11014	0.658525	-0.128048	-0.581934	-0.469706	0.49482	-0.285606	-0.563572	-0.847516	0.172715	0.256328	-0.216137	0.968419	0.439508	1.99098	-0.564163	-0.337298	0.755705	0.542284	0.733631	-0.394769	1.72675	0.0387411	-0.11828	-1.18763	-1.80767	2.6657	2.47601	2.87778	1.21473	2.1786	-0.84788	0.536754	0.037844	-0.526988	-0.545031	1.45645	2.76579	2.09232	1.39596	1.89483	0.286895	1.48217	3.11015	1.03208	2.96519	0.0271882
cg10549018	0.491357	0.0744452	0.0600545	1.04402	-1.62408	-0.699244	0.236971	0.711064	-2.08832	-0.925724	-1.51336	1.26737	0.210778	-0.52257	0.195093	-0.234434	0.0785018	1.32877	0.250123	1.87096	-0.222468	0.650963	-2.30059	-1.53112	-0.4181	0.514347	-0.584083	-1.71654	2.27576	2.90143	2.43934	-0.523097	0.914613	-0.942173	0.876083	-1.01488	-0.989648	0.0104848	0.0703423	2.27196	1.19729	0.916433	0.021292	1.73023	1.04028	3.18362	2.27074	3.43322	1.28633
cg12171761	0.466469	0.0622892	-0.0496904	-0.339601	-1.02655	0.205565	-0.924476	-0.401375	-1.27944	0.10777	-0.473252	0.436361	-0.526119	0.155627	-0.869861	0.222276	0.542512	0.241367	-1.11684	1.32231	0.153143	0.117007	2.55912	0.841509	0.303396	0.966712	0.650483	-0.325049	3.25738	3.44139	-0.110017	-0.860533	0.542151	-2.5197	1.03921	-1.30148	-0.979051	0.00605802	-0.128703	3.70151	0.354532	0.628406	1.45753	1.5819	1.70951	5.03852	1.21385	1.93267	-0.0726587
cg07525886	0.450176	0.0390424	0.277895	0.59791	0.875298	0.215473	0.546771	0.826441	-0.17583	1.03337	-0.527021	-0.76828	-0.416515	-0.093803	0.527765	-0.323068	1.0623	1.50029	-1.10552	0.305948	-0.446722	0.947636	-0.936815	-0.563581	-0.264705	1.41706	-1.61845	-1.01778	2.10931	2.25104	3.29246	0.234205	1.15619	-1.1522	0.333301	-0.513097	-2.15492	2.40629	0.107392	1.12898	0.408761	0.821403	1.62241	0.821694	1.1904	2.35979	2.48838	4.18812	0.471092
cg14711997	0.494458	0.0930827	0.334613	0.832351	-1.5878	-1.59427	-0.923049	0.51936	-0.132644	0.644313	-0.956571	-0.893475	0.928196	0.849079	-2.51696	0.193925	-0.0797726	-0.181639	-2.96373	-0.328972	-1.18148	-0.105157	-1.70846	-1.63901	-0.166123	-1.89875	-1.80114	0.629211	0.560567	0.247616	-0.390859	0.140993	0.522927	1.02897	0.63976	-0.769125	-0.897355	0.346863	0.708098	-1.66723	0.917205	1.16103	2.10072	3.27839	0.363628	4.08851	1.895	3.43934	1.25408
cg09063663	0.447987	0.0430007	0.517691	0.378924	-0.0776352	-0.0746842	-0.424658	1.90283	-0.545803	-0.412114	0.485115	0.240901	0.634493	1.01716	-0.630084	1.56889	-0.771932	0.992166	-1.48679	1.52279	-1.66544	0.0207057	0.291669	-1.61433	-1.4123	-1.48852	-0.567584	-3.71166	0.061831	0.0665852	-1.89532	-0.549217	0.114767	-0.349403	1.04605	-0.923808	-1.05614	-0.605312	-1.00555	-0.48473	-0.140377	0.299281	0.763663	1.31175	1.02314	1.85099	2.50133	1.47348	0.468259
cg24830730	0.58896	0.118764	0.211438	0.325865	-0.230108	1.2579	-2.01669	0.612696	0.0761158	0.623277	-1.93305	-1.01077	1.41654	0.303844	-1.35245	0.298956	1.25718	-0.57635	-1.81757	-0.706494	-0.0731489	0.798447	0.920811	1.47917	2.0421	1.26975	-0.183383	-0.642368	0.763874	0.368238	0.5015	-0.396483	0.865982	2.44524	0.54787	-1.26248	-1.46007	-0.228396	2.0393	-1.90439	1.41126	1.44942	2.16895	2.16141	1.29613	3.09155	1.35244	2.58473	0.996285
cg08850729	0.642139	0.0532385	-1.17097	-0.172195	-0.337476	1.04813	-2.19022	0.553454	0.99225	-0.483716	-0.563933	0.985621	0.73582	0.0681887	0.541744	0.707813	0.212539	-0.706128	0.686427	0.352424	1.88149	1.22261	-0.632829	-0.77906	1.40318	0.611442	0.10249	0.0566445	2.0926	1.09973	-0.901918	2.06993	0.479919	-0.452042	0.716903	-1.46942	-0.631934	1.93639	-0.172324	1.31788	2.54478	1.22353	1.88836	1.54394	1.37658	2.90495	-0.368628	2.56042	1.14733
cg20142972	0.251296	0.0457828	-0.136561	1.35353	-2.0599	1.38816	-1.03814	0.460083	-0.804782	1.12953	-1.59377	-1.17872	0.0471304	0.989078	-2.11689	-0.0861172	-0.183006	-0.033891	-2.63117	-0.370583	-1.4251	0.223446	-0.812556	0.101001	0.375675	-1.26391	-0.230585	-0.194724	0.762598	1.02867	1.93573	-0.0870175	-0.041146	0.167789	0.917558	-1.14475	-1.42165	-0.0774519	1.3878	0.165986	1.50048	1.08675	2.04388	3.3882	0.520603	2.31094	1.27365	3.68526	0.352955
cg04517079	0.611999	0.0458505	0.333485	0.839757	-0.3988	0.566581	-1.95771	0.709907	1.48612	0.638305	-1.11165	0.206128	1.95223	1.42659	1.14604	0.398466	-0.0752701	0.746325	0.967737	-1.01676	1.49359	0.571376	-1.67419	-0.281049	1.03109	-0.339617	-3.11427	-1.46435	-0.249336	-1.98484	0.425962	-1.09723	-0.76895	0.0233956	0.629403	-0.868149	-1.84064	0.346943	1.44125	-1.9797	0.955325	1.50029	1.40697	1.85713	1.50247	1.58857	1.3626	2.26928	1.66963
cg24112628	0.533273	0.0941213	-0.33857	-0.121269	0.162651	-2.48753	-0.087041	0.745559	-0.131058	-0.164815	-0.62431	-0.191172	-0.249515	-0.473643	-0.124418	0.145625	1.25676	-0.592288	-0.824843	2.51729	-0.266671	0.992303	0.405434	0.183169	-0.292046	-0.611251	0.410665	-1.77999	2.68904	2.76146	2.00497	0.7909	1.03562	-0.954502	1.21039	-0.937545	-0.485129	-0.00828484	-0.614183	1.70204	0.461507	0.633928	1.55546	1.62199	0.5817	2.51843	1.51627	1.95714	0.374755
cg14242936	0.452257	0.0852076	1.03406	1.87016	0.129997	0.229125	1.31751	0.61847	0.0972984	-0.110057	-1.62335	-0.219038	-1.24925	0.705664	0.112564	-0.192701	1.29603	1.27123	1.12045	-0.854784	0.447334	0.869513	-1.68762	0.598869	0.779015	1.42452	-1.48629	0.0488484	1.27666	-0.200926	2.42569	-0.46203	2.22953	-0.387229	0.88505	-1.45414	-1.84163	-0.342392	0.206521	-0.160225	0.826133	0.4615	0.755952	1.31023	1.28561	2.4717	2.1538	2.90679	0.373135
cg20652042	0.663949	0.0480438	0.592959	-0.319466	-2.11571	0.824354	0.522674	0.256881	-0.0631751	-0.15365	-0.27817	-1.49691	-1.94283	0.26567	0.317479	-0.359288	0.204751	0.614457	-1.24747	1.48194	0.0925372	0.668672	-0.4008	2.90722	-0.645505	-0.104946	-0.976771	0.745543	2.04191	0.675664	1.5437	-0.736701	1.29108	-1.6199	1.17411	-0.895621	-1.92053	0.779574	-0.855441	1.14569	-1.13025	0.499679	1.65635	0.975747	0.95378	1.2796	1.66877	3.02046	1.73359
cg02447879	0.807687	0.0559054	-1.17222	1.0181	-4.55251	-0.154352	0.277721	0.441989	1.06848	0.365995	-0.0995332	-0.736024	0.777116	1.2736	-0.0269973	-0.224873	0.652835	1.5281	-1.08927	0.795139	-0.177838	0.402792	-0.864091	-1.24425	-0.0960305	0.348435	-0.0524304	-5.22033	0.352818	1.68664	0.538054	-0.245387	0.480403	-1.83281	1.53807	-1.71751	-0.890923	-0.571876	-0.844789	1.09295	0.973003	0.742487	0.947373	1.3128	0.853278	2.20139	2.00699	2.50803	1.16853
cg25744552	0.456556	0.0787913	0.62664	1.40431	-1.06961	-0.391079	0.261712	0.0232579	-1.39912	0.133749	-1.22506	-0.32569	-0.317299	-0.137893	-0.55417	0.724342	0.387384	0.0223644	-0.506603	-0.363014	0.079031	1.0644	0.151637	-1.45647	-0.0502319	0.110483	-1.5069	-0.200852	2.85997	1.92736	2.84226	-0.434521	2.68789	0.158075	0.987074	-1.1695	-1.81211	-0.345029	-0.0260565	0.409554	0.583517	0.855264	1.25018	0.424826	0.297323	2.95619	1.11231	3.22082	1.14604
cg08302325	0.516988	0.108109	-0.217849	1.03547	-1.08343	-0.345589	0.291799	1.18196	-0.728436	-0.893836	-0.510815	0.436755	-0.0134105	0.22965	0.421975	0.657206	0.850487	0.550325	0.23256	1.13189	-0.361764	0.916071	1.04419	-0.627893	-0.716352	0.595712	-0.361	-2.05711	2.88985	3.08543	1.94254	-0.118529	1.9265	-1.43344	0.634813	-1.25846	-1.15213	0.651594	-0.460084	2.54741	0.825991	-0.532873	0.663953	0.0147026	0.773758	3.59522	2.58742	3.1863	1.65506
cg01436254	0.468044	0.0708408	0.17746	0.707932	-3.64998	1.4024	-0.0566621	0.118589	-0.764975	-0.226468	0.286704	-1.35936	0.74134	0.288178	-1.39638	0.552943	-0.317004	1.05597	-1.48872	-0.607495	-0.930366	0.824815	-0.827149	0.890246	0.151756	1.21434	-0.916729	-1.23734	0.185107	0.000624774	0.198536	0.692161	-0.611443	-1.74994	0.19645	-1.58944	-1.02525	1.63409	-0.401491	0.1915	0.26972	1.11495	0.137555	0.237369	0.53477	0.702171	1.99995	3.41332	1.73243
cg04457572	0.573848	0.0554409	2.17735	0.521237	-1.45013	-0.433285	-0.83165	0.8171	-0.930535	0.100264	-1.13481	-0.807481	0.273513	-0.0058336	0.0876808	-0.668942	1.28662	-0.289823	-0.693148	1.49474	1.40647	1.36285	-1.32011	0.774384	0.823087	-0.0910107	-1.11225	-0.438543	0.940936	0.583114	1.98556	1.10678	0.636455	2.14191	0.738627	-1.41124	-1.57767	0.0229268	0.153924	0.566912	0.880249	0.676682	0.612191	1.8217	0.731909	3.62367	2.735	3.759	1.08552
cg00771722	0.565072	0.0503886	2.1079	0.938336	2.60073	0.652099	1.41766	-0.326289	0.762517	0.0828221	-1.78239	-0.369156	0.512562	0.65658	0.629548	-0.0628868	1.38827	0.862561	0.330074	0.170015	-0.343283	1.14907	-1.3737	1.13047	0.930426	0.559788	-0.430796	-2.64721	1.21203	1.36199	-0.347812	-0.970872	1.04231	-0.78375	0.787295	-1.74487	-1.07809	0.35362	0.0255202	-0.780393	1.5025	0.60772	2.70871	1.50021	0.733739	3.803	0.720776	1.65746	1.52084
cg08576304	0.298494	0.0421369	1.5788	0.801087	-2.3053	0.467327	0.662848	1.35008	-0.341895	1.28028	-1.07849	0.0692988	0.811825	1.38857	-2.63246	0.00148748	1.91271	0.892555	-2.93524	0.100518	1.37183	1.24341	-3.01728	-1.09982	0.34042	-0.252487	-2.23477	-1.02366	1.53777	0.48185	0.548919	-0.0316393	-0.376241	0.569635	1.02813	-1.13227	-1.59385	0.313843	-0.404963	-0.108697	1.67876	-0.0299391	2.33498	2.54101	0.621122	1.95957	0.756154	3.01869	0.953487
cg05797770	0.804277	0.0508008	0.120895	-0.0430717	1.56204	-0.707704	-0.0903	0.388944	1.30845	1.50439	-0.500115	0.513164	0.409218	-0.285615	0.372638	0.128828	0.51633	1.30089	-0.74129	1.60595	-1.13322	0.0900398	-0.569607	1.54232	1.14689	-2.05296	-0.932141	-1.92773	-0.0390997	-0.88454	-2.82561	-0.0805011	-0.810466	0.202229	0.433705	-1.13316	-1.36557	1.29312	1.40028	-3.78873	1.71568	1.60904	2.30345	2.40431	1.64473	3.14399	-0.267585	1.88906	-0.0276548
cg20600850	0.135024	0.044456	-1.00029	0.22995	0.229194	-0.464336	-0.229682	1.81292	-0.0678621	0.428273	-0.684157	0.49525	0.0297864	0.20244	0.212721	-0.218148	-0.0631476	-0.56911	0.698459	0.556381	-0.449063	0.521067	-0.762827	-0.589161	-0.509002	-0.469619	-1.16607	-0.94453	3.09977	3.62262	2.01401	0.565839	1.72336	-1.11557	1.39627	-0.871987	-0.516343	0.116426	-0.0488564	4.97204	0.766339	1.08618	0.586765	2.55018	0.127115	5.63611	1.13521	2.82587	0.0560546
cg22670759	0.419668	0.093743	-0.756462	0.544555	0.638844	-0.987112	-0.771771	0.880684	-0.500224	0.779135	-1.08388	0.0551044	0.385139	-0.206895	-1.00686	-0.962187	1.08987	1.60843	-1.8235	1.06873	0.85126	0.92854	0.819397	1.82471	-0.894203	-1.93531	-0.881811	0.798124	1.69568	3.00779	-0.526078	0.0664056	1.48878	-0.355383	1.25957	-2.26196	-0.832577	0.156211	-0.84922	2.37351	0.776016	-0.333413	2.03032	1.91093	0.334527	2.51358	0.879028	4.22326	0.728895
cg00124095	0.453999	0.0542153	-0.4984	1.18032	-0.359384	0.459582	-1.08122	0.420537	1.80391	-0.601169	-0.730744	-0.436833	0.448207	0.0375754	1.62625	0.15761	0.374537	-0.201686	-0.203308	0.700035	0.399445	0.762599	-1.06037	-0.78026	-0.914418	-0.262281	-1.61645	-0.780529	2.75199	2.47279	0.660974	0.498953	1.75309	-0.593918	1.52735	0.136556	-1.16852	0.348358	-1.24083	2.82244	1.17961	1.39517	1.37863	2.21818	1.623	5.21642	1.2125	3.39056	-0.930231
cg11719157	0.726881	0.0547916	-0.0413298	1.0427	-3.19801	-0.898161	-0.718353	-0.426437	-0.129372	0.989531	-0.446553	-0.443336	-0.185205	0.114539	-0.853833	-0.275788	1.44276	1.49372	0.48324	1.09355	0.0320583	-0.746694	0.106778	-2.18305	-0.44173	-0.502844	-1.50311	0.808734	2.45407	2.28006	1.93416	-0.0714521	2.3769	-0.0387867	1.57916	-2.27449	-1.68519	0.0858543	-1.2095	0.37413	1.34675	0.860743	0.56497	1.0712	-0.0394855	2.61865	1.62329	2.63017	0.857609
cg13596085	0.78846	0.0490586	0.686069	-0.0747792	-0.92065	-3.63849	-0.0825877	0.57787	0.602896	-0.266351	-1.05678	-0.4734	0.382293	-0.0498663	0.657594	0.622526	1.21619	1.27591	1.09806	1.47429	-2.85939	0.772508	0.599038	-0.988655	-0.088101	1.7421	-1.41812	1.68281	1.91723	1.66669	2.44714	-0.899323	0.586907	-0.660423	0.297455	0.0959051	-2.04116	1.09998	-0.849229	1.94482	1.77615	0.850015	1.75139	1.04328	1.08782	2.55307	1.54856	2.08993	0.345277
cg21516291	0.583228	0.0486113	0.16406	1.10873	-1.98233	-1.51467	1.08306	0.789654	0.183584	0.279345	-1.88092	0.886344	0.226422	0.753988	0.53587	-0.620695	1.89952	0.0550866	0.938684	0.992969	1.1433	-0.367809	-2.33535	1.95837	0.635653	0.877002	-1.75983	1.29154	-1.53161	-2.5667	-0.215429	-1.11812	0.557502	-1.09267	2.09541	-0.431582	-0.79873	0.238689	0.269974	-3.06237	1.58591	0.352464	0.567974	2.00077	0.805072	1.76742	1.2578	2.27424	1.60153
cg12910806	0.670982	0.0748833	-0.546918	-0.0965367	-0.528071	1.12734	1.12282	0.0313812	0.36344	0.695453	-0.862138	0.464693	-1.70288	0.211852	1.45799	-1.38749	0.57872	-1.1694	0.915329	0.902299	0.758911	-0.234759	-0.690074	0.328559	0.976849	-0.166317	-0.473503	-1.37475	1.08258	1.75664	1.82847	0.900971	1.6026	-1.4993	1.72505	-1.15683	-1.64541	1.1173	-0.452075	0.251924	1.29076	1.78848	0.496114	1.44352	0.673768	2.71352	1.5732	1.30709	0.697597
cg25618424	0.534721	0.0556508	-1.14624	-1.07065	-0.270232	-1.15758	-1.14651	0.353894	1.34168	0.779894	1.49087	-0.630726	1.34661	0.720611	-0.418749	-0.922591	0.466509	-0.211671	-1.21688	1.04069	-0.731245	-0.146624	-0.244468	-0.518018	0.338255	-0.469807	-0.790094	0.285599	1.3333	2.45198	-0.0720006	-0.529747	0.351007	-0.0804666	-0.235302	-1.46764	-2.17803	-0.327198	-0.312284	2.74015	0.292536	2.05412	0.962998	0.895642	0.567694	3.58113	0.614812	3.95104	-0.197968
cg23164459	0.135957	0.0574702	-0.623145	-0.658198	-0.391061	-1.38579	0.36863	0.35775	-0.616374	0.72361	-0.365964	-0.0426902	-1.00387	-0.374453	-0.277875	0.135867	-0.245446	-0.547203	0.580053	2.50358	1.64702	0.824943	-0.947785	-0.406816	-0.539602	-0.450939	-0.179487	0.649026	2.7769	3.33756	-0.434971	0.0371787	1.68944	-1.26913	2.16558	-0.647371	-0.176367	-0.776332	0.450125	3.6746	0.0271092	0.471839	0.969474	1.21782	0.575436	6.5524	1.53882	2.54954	0.649324
cg10327067	0.398311	0.0623331	1.1165	0.806696	-0.728289	0.852063	0.264299	1.153	-1.53064	0.399344	-1.64257	-0.200069	-0.0628591	0.806715	-2.46534	0.425092	1.17833	0.0370604	-2.36669	1.06376	-0.864236	0.5265	1.89452	-0.530958	0.25897	-0.171111	-0.711111	-1.81124	2.08546	1.19323	0.824671	-0.0430064	1.2054	0.193426	1.31894	-1.34173	-1.81667	0.634793	1.01849	0.656466	1.59644	0.367212	1.77097	0.643252	-0.101778	3.41841	1.47526	3.29782	0.874085
cg22563815	0.582808	0.0602468	-0.216546	0.844007	-0.363725	-2.23374	0.706616	-0.00628675	2.35544	1.62614	-1.79468	-0.691939	-0.126939	-0.140244	-0.755991	-0.126884	1.3673	0.0476091	-2.01646	0.545129	-1.6647	0.736687	-2.51991	1.11965	0.0873394	-0.4701	-1.78815	1.73189	1.72215	0.759436	0.875854	0.735001	0.498486	-0.823463	-0.519884	1.64724	-1.72398	0.514115	1.03713	1.24792	2.64868	2.38391	1.98591	0.803625	2.2745	0.492883	-0.41256	2.77996	1.02491
cg07876162	0.546898	0.0979633	0.0748952	1.36112	0.547793	-0.821508	1.17672	0.795419	0.279007	0.744706	-2.70419	-0.154633	0.430038	0.729327	1.78493	0.231108	0.977351	1.63773	-0.69579	-1.28752	0.396874	0.859612	-1.39662	1.96258	0.798178	-0.554659	-2.92001	0.216208	0.928007	-0.916528	-1.95452	-0.355718	-1.00479	0.361963	1.16725	-1.45577	-1.52013	1.15008	1.20966	-0.996417	1.29044	0.681997	1.28752	2.54831	1.09564	1.35844	0.602327	1.70802	0.316767
cg21825792	0.483061	0.059206	0.235349	0.164363	-4.89422	-0.598514	-0.73002	0.421511	-1.36158	0.548631	-1.65636	-1.06111	0.299529	-0.35184	1.46572	-0.0578042	0.444438	-0.451629	0.934529	1.01991	3.33369	0.576135	0.495087	1.50639	0.735157	-0.23778	-0.534691	-0.477311	1.09091	1.08203	1.0261	0.725401	0.486899	0.514488	1.69724	-0.663204	-0.503754	1.78064	0.34773	-0.386788	1.55578	0.671029	3.07471	1.89706	1.29873	3.39034	1.27129	2.21131	-0.0578393
cg23427362	0.641141	0.0662753	-0.134073	0.284714	1.31084	1.00128	-0.103533	0.10706	0.940591	0.27921	-1.45229	1.01586	-0.497374	-0.338967	-1.59938	1.15461	0.846052	-0.142342	0.157519	-0.264187	0.982065	0.403406	0.903274	1.67616	-0.726542	0.356318	-0.907787	2.59398	-1.4468	-2.74938	-0.15334	0.916221	-0.858032	0.761356	0.542037	0.730135	-1.54432	2.07237	-0.359402	-1.98463	2.15723	1.84943	1.76449	0.654219	2.60718	0.762829	1.40251	1.42791	0.425894
cg06398236	0.311396	0.0540301	-1.2586	-0.212307	-2.27311	-1.12841	0.104051	0.74397	-0.539504	0.571621	-1.37437	-0.44461	0.634052	0.926691	-1.07209	-0.435439	1.26537	0.309572	-1.26128	0.714796	0.596302	0.682732	-0.704355	-0.341746	-1.14766	-1.09522	-0.00809964	0.520569	2.04548	2.29224	2.37956	0.282655	-0.0042323	-1.41943	-0.136577	-0.179504	-0.326649	0.278488	-1.12977	3.00815	0.246658	1.04714	1.23506	0.146396	2.36583	1.74554	1.14416	3.61855	-0.00824857
cg04751761	0.538454	0.0495141	-1.26474	-0.227338	-1.54714	-1.39977	-0.79485	0.45789	0.028833	1.66339	-0.0137536	-1.44334	0.33657	-0.916738	-2.49995	-0.0733091	0.875531	0.777425	-2.54273	2.86291	-0.624019	0.716299	0.311913	0.308481	0.677754	-0.266156	-0.82454	-0.116541	1.4774	1.17716	1.26808	-0.800197	1.78137	1.02876	1.69136	-0.36082	-1.33635	-0.378495	1.67783	1.91631	0.0109526	0.924622	0.814958	2.30138	1.28759	2.8114	0.0607036	3.62316	1.56653
cg09823288	0.629993	0.0995666	0.49603	1.39695	-0.700169	-1.417	1.70654	-0.123261	0.626112	0.363646	-1.25796	-0.831077	1.02642	-1.2332	-0.469897	0.364424	-0.185434	0.212068	-0.867924	1.19713	-0.042247	-0.0978323	-2.26707	1.1984	0.702089	0.669869	-1.85497	-0.0250434	1.8524	2.32568	1.73605	-0.545955	1.86533	-2.55761	-0.96781	-0.764785	-1.83125	-1.10073	-0.572458	2.04857	0.958344	0.673083	0.415403	1.82082	1.27308	1.53122	1.05829	2.26523	2.03322
cg21446172	0.764768	0.0428432	0.299509	0.33135	0.0723578	0.793557	0.198528	1.29809	0.0806099	0.46559	-1.7735	-2.0086	-0.0619279	1.12715	0.00665391	-0.404327	1.31926	0.999977	-0.639449	1.41325	-2.77847	-0.0758086	1.34359	1.35672	0.327696	2.0392	-1.77926	1.78552	0.408956	1.07726	0.142287	0.0649693	0.520201	0.858229	0.950294	-1.14807	-1.92295	-0.590171	0.545651	-1.01927	0.356265	1.13563	0.667736	1.26772	0.765984	2.77945	1.5579	2.00384	1.01722
cg12970171	0.370866	0.0650352	-0.59585	1.14956	-1.01182	0.0581167	0.469214	1.01857	-0.398509	0.243261	-0.861041	0.84843	-0.163695	-0.185709	0.317197	0.337328	0.51167	-0.00657461	0.677741	1.09894	-0.952053	0.956468	-1.46615	-1.49404	-0.175994	-0.158202	-1.92514	-0.27891	2.63277	2.59396	2.50727	0.211694	1.60653	-1.93363	1.03875	-1.41909	-0.995605	1.27487	-0.345832	4.83595	0.74872	0.521823	0.6124	-0.0153035	0.587826	1.58659	1.57035	3.43629	0.566128
cg01855070	0.337019	0.072361	-0.699705	0.0806173	-1.44925	-1.09937	-0.379143	0.677962	0.324673	1.8135	0.518754	0.597488	0.199088	0.321639	0.0406398	-1.44878	0.510295	0.480263	-0.619311	0.715346	-1.70395	1.23082	-1.68139	2.05332	0.691681	-0.222066	-0.0329265	0.0484889	0.828114	1.34532	1.1081	-0.164702	0.0757556	-0.270121	1.17073	-1.63331	-0.477273	2.0184	-0.62586	-0.0145748	1.25378	0.185998	1.79909	3.21748	0.97142	5.33556	1.42273	2.75758	0.0604294
cg01739167	0.431268	0.0651771	-0.0105209	0.256802	-1.49107	-0.809681	0.0315112	0.244358	0.502367	0.696653	0.293964	-0.217413	-0.0738358	-0.159396	-1.02792	-0.0400067	-0.0753004	0.405786	-1.84352	0.606486	0.757949	0.135328	-1.19048	0.0596567	-0.685039	-0.221654	-1.14153	-0.304701	3.36037	3.95563	1.29429	0.107051	1.92697	-1.26683	0.870979	-0.297669	-1.11584	0.139507	-0.578573	4.5175	0.120342	0.0481247	0.816242	1.39299	0.480041	4.96949	0.995282	3.98784	-0.199449
cg06601581	0.780964	0.0652094	1.05153	1.4344	0.0586376	-0.993897	1.05284	-0.269191	-2.06197	0.0927002	-1.53476	0.472751	1.19945	0.208255	-1.94762	0.503782	1.54996	1.2028	0.255672	0.789482	0.487166	0.184206	-3.22069	-0.464021	0.779056	0.947823	-0.114746	-0.895706	1.02368	0.248814	0.35153	-1.37136	0.574646	0.507426	0.62189	-1.17186	-1.58867	0.306602	0.189776	-3.9681	0.232778	0.685433	0.971317	1.06174	0.956085	2.4917	1.81244	2.09177	1.02273
cg24499605	0.499013	0.0872996	-1.5904	0.770016	-0.205104	-1.17556	0.187247	0.123699	0.573252	0.428973	-0.0713205	0.560055	0.334897	0.408086	1.17731	-0.512577	1.16894	1.55538	0.686202	1.24674	1.26551	0.908812	-1.50856	-1.63251	-0.49033	-0.419404	-1.36354	-1.4393	3.14168	3.24817	1.98129	-0.0192983	1.74926	-0.661846	0.713956	-0.877526	-1.49411	-0.706052	-1.83766	2.69114	1.5661	0.274356	1.12625	2.12141	0.217546	3.48288	0.804388	3.8091	0.4733
cg15094908	0.733321	0.0482539	-1.4076	-1.22811	0.302536	0.318122	-0.630676	0.8309	1.25853	1.01226	-1.95558	0.652717	-0.0601055	-0.175627	0.857579	0.612394	-0.205121	-0.845161	-0.644499	0.607938	1.27803	0.532087	0.19377	-1.32523	0.157137	1.45307	-0.341635	1.87288	-0.0919241	-1.14877	-1.61262	1.50664	-2.07129	0.203398	0.0586704	0.83624	-1.18266	2.30604	0.390555	-1.17162	1.05387	1.28517	3.19582	1.93336	1.92549	2.09172	0.101831	1.91463	0.0941106
cg15090440	0.677306	0.0680747	-0.162411	-0.502065	0.520602	-0.269875	0.234206	-0.553232	-1.4205	0.450276	-0.529055	-0.687237	-0.39804	-1.01711	1.9332	-1.18854	1.40244	0.222749	1.94255	1.01615	0.373223	0.182572	-0.271039	0.99452	0.718668	0.566883	0.29818	-0.162606	1.28172	2.2488	1.73591	0.280731	-0.493215	-0.989383	0.954515	-0.902527	-0.696086	0.890003	-0.632005	-0.0805116	0.633192	1.46861	2.08831	1.38022	0.52777	1.48555	2.50476	2.42442	-0.188407
cg05304393	0.88346	0.0498947	0.0428221	0.767451	1.51109	1.25942	0.760154	-0.0634035	-0.563739	0.228628	-1.21057	-1.07722	-1.03258	0.420937	1.44905	0.444813	1.55881	0.924882	1.1363	0.435038	1.62821	0.972925	-1.35581	1.64091	1.51016	-0.952342	0.138667	-3.82497	1.13859	0.698264	1.3509	-1.49876	0.835284	0.358986	1.1626	-1.86523	-2.11425	0.594466	0.103904	0.581067	0.324356	0.605132	0.903823	1.29687	1.18266	2.10028	1.42561	1.87684	1.23475
cg02481697	0.430255	0.0885228	-1.40277	-0.510902	-1.03577	1.18398	-1.18795	0.699722	-0.0973321	0.447607	1.03778	-1.53991	-0.0597919	0.386518	-1.36937	-0.637728	0.104229	0.263173	-1.97664	1.67948	1.05474	-0.143509	-0.0023742	-0.481484	-0.455905	1.40606	1.45319	-1.04996	1.0564	-0.0526129	-2.06324	-0.303241	-1.65411	0.366195	0.0130272	-0.368257	0.271551	1.3121	-0.632237	0.502995	1.91644	1.21872	-0.0098355	3.07777	1.47396	4.9201	0.769356	4.49951	0.335568
cg25100871	0.44352	0.0531537	-0.5245	1.53455	-4.35828	-0.194454	1.13967	0.33068	0.255726	0.367224	-1.5276	-0.540565	0.114325	1.22004	-1.60635	0.53078	0.326199	1.06036	-1.77846	1.54459	1.70297	1.08816	0.388627	-0.651337	0.358446	-0.38494	0.307139	-0.402657	1.0934	0.540212	1.36371	-1.46744	0.425978	0.0213581	0.387307	-2.69322	-0.632839	-0.609451	0.581002	-0.468513	0.385168	-0.23784	0.727895	2.6164	1.85497	3.4452	0.789313	3.17361	0.839132
cg18877361	0.813515	0.0594491	0.999721	-0.0362137	0.830116	0.0564737	0.500334	1.36326	-0.589197	1.60454	-0.275928	1.80415	-0.146876	0.130605	0.422639	0.821764	1.33268	-0.549306	-0.372815	-0.0139269	-0.0861932	0.514713	0.150901	1.50335	1.18702	0.0120496	0.245023	1.28494	1.09121	1.68656	-1.04636	-0.605539	0.772522	-0.217347	-0.0418931	-2.41877	-1.73767	0.724489	0.341846	-0.328299	0.0702794	-0.102952	1.22211	1.65212	0.323745	2.62005	2.06776	1.86865	1.16221
cg08804892	0.36283	0.080092	-0.888179	-0.595372	-1.58113	-0.093967	-1.09215	1.14024	0.428897	1.39541	0.557979	0.980876	0.24695	-0.0818404	0.434296	-0.297507	0.674703	0.441702	-0.630695	0.934071	-2.23719	1.19407	0.00447095	-0.898831	0.454342	-0.189108	0.162724	2.65361	0.825715	1.22083	-0.737641	0.0537304	-0.834233	-0.529739	0.0767425	-1.46983	-0.511322	1.84869	-0.0349442	0.938952	0.139133	0.845534	0.990406	2.94044	1.49556	5.79118	0.911643	2.38265	-0.223032
cg05708512	0.61054	0.0575383	0.516586	0.0932278	-0.415541	1.40528	-0.271849	0.656714	0.341874	0.668216	-0.860212	1.51445	-0.930774	-0.116765	0.168102	-1.492	0.144199	0.143179	-1.61581	1.13607	-1.30102	0.676911	2.85339	0.676064	0.743192	-0.0759546	-0.213849	-5.85022	1.23888	0.678857	-0.0456042	-0.0289955	0.248153	0.519518	1.61486	0.59049	-0.401135	-1.54566	0.289155	0.403714	-0.483149	1.66498	0.700855	1.27199	1.57399	5.27718	2.17728	1.01152	0.194759
cg25953130	0.519082	0.0751177	0.353743	-0.378092	-0.689593	1.6644	-0.580754	-0.445454	-0.502868	0.907825	-0.646205	-0.742928	-0.594114	0.144521	1.5483	1.45406	-0.0285098	-0.165175	0.90057	0.458921	0.194797	-0.392028	0.212801	0.0325084	0.309128	-2.31425	-1.12839	2.46402	0.497449	0.931161	1.05668	0.504993	-0.559107	1.81595	-0.770482	-1.11326	-1.03405	0.445612	2.3671	2.34064	1.33964	1.90739	1.39706	2.52511	1.60832	2.58697	1.07441	2.10566	-0.749813
cg15050051	0.58426	0.0792443	0.693613	1.01634	1.02493	-0.856452	1.60996	1.01671	0.422897	0.14794	-0.696169	0.452519	0.0487994	0.967692	1.14265	0.237676	0.842886	2.06344	-0.358581	0.346165	-1.67364	0.414345	-1.60796	-0.376111	-0.284954	-0.936984	-1.46769	-1.08121	0.991578	0.173799	0.750197	-1.03684	0.531253	-1.2311	0.22291	-0.530689	-2.84407	-0.122511	0.162576	0.946611	0.45038	-0.255363	0.114835	-0.206703	0.758734	2.83065	1.6414	3.1419	1.05516
cg22908581	0.503831	0.0545559	-0.983743	-0.690074	1.92538	-0.151421	-0.233781	-0.282702	-0.856026	0.399108	0.312147	-1.39057	-0.589481	0.260358	-0.0408662	-1.19728	0.133076	-0.0647441	-0.265883	2.37247	0.536395	1.16568	0.822336	-0.406051	0.17471	1.22701	-0.0812659	-2.09247	1.83432	1.45542	1.65038	-0.656126	1.11942	-0.268793	1.11808	-0.8173	0.385723	-0.0292276	-0.995199	-0.533984	-0.0814779	-0.943329	0.431798	1.36061	0.897219	4.90039	2.52116	2.14737	-0.222794
cg25854527	0.752893	0.0543873	1.6564	0.660748	-1.6143	1.4938	0.400855	-0.22371	0.202864	0.168373	-1.00517	-0.0102007	-1.39161	-0.491933	1.16288	-0.0848472	-0.652044	-0.134313	0.938016	0.812231	1.54375	0.847954	-3.09968	0.713646	-1.12834	-0.0966677	-1.30106	-2.19755	0.820892	2.22771	1.84662	0.955327	0.543386	0.0544185	0.740832	-0.836885	-0.770292	-0.318571	0.717709	1.91796	1.19732	0.184356	0.225326	0.65701	1.79282	2.19252	2.11298	2.78295	-0.185078
cg13992911	0.452777	0.0671702	-0.264005	0.433961	-0.625679	-0.90147	-0.409277	-1.08697	0.319127	-0.482842	-0.746451	-0.703401	-0.760367	-0.912921	1.22021	0.686617	0.446946	0.350518	1.38611	0.182996	-1.02844	1.47503	0.0371923	-1.67355	0.437678	-0.416026	0.0137918	0.958347	2.78866	3.13234	2.8455	-0.393577	1.70014	-2.55135	0.878086	0.263565	0.436226	0.674621	0.492635	3.53107	1.40175	0.591186	0.20284	1.09497	1.37753	3.7159	0.512685	3.64654	-0.0875685
cg14525247	0.771519	0.0823823	0.527115	-0.130433	-1.3083	1.13963	-0.119257	-0.342815	1.63158	0.860556	0.785991	-1.05261	-0.283156	-0.614623	1.11093	-1.03008	-1.83033	0.590054	1.63731	-0.0335839	0.532651	0.0129604	-1.91709	1.7821	-0.711779	0.0183606	-0.0730689	1.45342	-2.92053	-1.85127	-1.7066	0.78895	-1.09886	1.50295	-0.436484	1.20122	-0.598535	0.012592	0.98126	-1.95177	-0.940025	-0.254272	-1.14425	-1.19937	-1.24215	-3.75139	-2.83492	-2.63665	-1.03518
cg09540738	0.556153	0.0783407	-1.5249	0.00936317	-1.54477	1.55486	1.23929	-0.0235099	1.34647	0.625512	-2.21806	0.192628	0.111912	0.499362	-0.482936	-0.533391	0.775432	1.03676	0.56407	-0.90414	-0.768516	0.354842	-1.75493	-0.190729	1.28821	-1.96299	-0.593573	-0.699262	0.890988	-0.000342391	2.50711	-0.507348	-0.17945	-0.232468	-0.53994	0.444662	-0.513535	-0.416815	0.293163	3.84192	1.01614	0.831285	0.714767	1.13597	1.92612	3.06941	1.7312	2.95553	0.627973
cg23715029	0.530652	0.0854964	-0.201721	0.607282	-0.905801	-1.54806	0.70668	1.07655	0.283997	1.55046	1.11653	0.831041	0.949996	0.359983	0.213845	-0.226263	0.237173	1.0267	-0.602564	0.354912	-1.8995	1.27606	-2.46634	0.410679	0.896783	-0.604917	0.255526	0.585282	0.569487	1.1925	0.485824	-0.847118	-0.72195	-0.553112	0.167429	-1.19969	-0.915173	2.26343	-0.40324	0.458002	0.704541	-0.158342	1.02961	2.50049	0.308531	3.55461	1.89815	3.38224	0.875835
cg00806481	0.816371	0.0715696	-0.427647	-0.173258	1.21528	1.48243	0.214089	-0.246458	-0.936961	0.263209	1.82675	0.507733	1.40955	0.696737	0.265967	-1.27214	1.73059	0.567757	0.0604771	1.26241	-0.0271119	1.38833	0.146807	1.44133	0.45946	-0.15589	0.11814	-0.339454	0.943162	-0.984019	0.823221	-0.640364	1.15201	0.370353	1.1211	-1.90927	-1.40903	1.01781	-0.613354	-1.47318	1.06848	1.74462	1.32995	1.06875	-0.171042	2.08971	1.536	1.97705	1.01547
cg02462416	0.558787	0.0829539	0.520206	0.0245895	-1.03259	1.51294	-0.281729	0.525343	-0.322711	0.0990249	-0.0926032	0.31782	0.30212	1.36476	-1.42917	-0.603235	0.199669	2.13785	-3.46288	1.47651	0.291252	-0.429147	-0.869647	1.41956	-0.668779	-2.15613	-1.54142	-2.06956	1.14744	-1.69173	-1.84882	0.502024	-0.847636	-0.553581	1.58165	-1.01007	-1.65707	0.925028	1.02432	-1.69216	1.00707	0.73885	1.85728	2.06444	1.24674	0.885378	1.38711	0.638901	1.72023
cg01986630	0.217642	0.0399955	-0.290109	-0.139318	-1.76687	-0.538945	0.384216	1.01222	1.4099	-0.221791	-1.64237	-0.178151	-0.340491	1.75142	0.508153	-0.162	-1.1902	0.132199	-1.14412	0.873029	2.23587	0.212924	-1.11802	-2.36067	-0.625317	0.837698	-1.1949	1.96842	2.03714	-0.270574	-0.249265	0.133642	-0.321973	-0.455663	1.53306	-1.0379	-1.29957	-1.97665	0.320167	1.43067	1.09713	2.29329	0.192213	2.47023	1.27807	5.33177	1.46007	1.36548	-0.181073
cg23947828	0.477584	0.052574	1.63895	1.31649	-0.964992	-0.28632	1.58744	0.908088	0.672464	1.60849	-0.828168	-1.30212	0.393026	1.38627	-0.334592	1.57995	0.210733	0.634869	-0.586375	0.489701	0.208436	1.33569	-1.84537	-0.386028	1.26252	1.12101	-0.548738	-1.90174	0.169884	-0.0735906	0.951154	-0.112358	0.834627	1.41876	0.983595	-1.98859	-1.63691	-1.747	0.820561	-0.91966	1.11657	1.1685	1.93423	1.26892	0.75351	3.43551	2.83597	3.60978	0.607213
cg13003311	0.4706	0.0633812	-0.457559	0.0695444	0.300024	0.440194	-0.0386114	0.366628	0.00370053	1.02675	0.606265	-0.678926	1.06603	0.0454063	-1.47076	-0.618034	0.0999913	0.0681802	0.416108	1.18956	1.66781	0.147392	1.72821	-0.747549	0.554436	0.250069	2.34045	-0.963619	-1.44443	-2.25812	-1.44606	0.983849	-1.88369	0.871001	0.352426	0.0193365	0.27462	1.28175	-0.859727	-4.01804	-0.84301	-0.720443	-1.33405	-1.50668	-1.72954	-2.00018	-1.72299	-2.31763	-0.109081
cg27183173	0.535472	0.13268	-0.240689	0.864272	1.76222	-0.560321	0.567205	0.797711	0.0941174	0.438532	-2.15717	-0.222503	-0.168124	1.24385	0.52986	0.289536	0.403035	1.36851	-0.302917	-1.45626	-0.933869	2.61826	-0.745474	0.466733	1.66066	-0.402957	-1.93729	-1.22814	-0.720172	-1.74544	-1.28781	-1.03908	-1.36635	0.0925845	0.191296	-0.858697	-1.31378	0.45037	1.80782	-2.00371	1.62505	1.68689	1.49598	2.28509	2.19789	1.09981	0.609596	1.14537	0.723468
cg08043998	0.733442	0.0537172	1.94388	-0.00860365	0.633648	0.797618	1.13093	-1.21769	0.126231	0.350609	0.501089	0.0933875	0.158391	0.582526	0.351847	0.285947	0.440505	0.129546	0.191106	-1.26333	0.105405	0.369146	-0.415723	1.00079	0.766814	2.20278	0.182908	-3.35523	-1.19016	-0.918438	0.326991	-1.71724	-0.784538	-0.413293	-0.891871	0.609556	-3.49797	-0.874808	2.41124	-1.96811	0.616347	1.12773	0.605428	1.12515	0.740277	1.26668	1.5779	2.24096	1.35963
cg07824636	0.411993	0.0492963	1.03085	0.572872	-0.204309	-0.554714	-0.974363	2.20052	-0.525616	-0.464042	-1.00327	-1.32119	0.75325	-1.53951	-0.769437	-2.30309	0.0516234	-1.43648	-0.934705	-0.182774	1.01876	0.930731	3.59855	-0.0895355	-1.42234	-0.349518	0.00953885	-0.336485	0.328002	-1.30626	1.12495	0.400827	-0.030707	-1.1558	0.0920109	-0.660096	-0.442017	0.814403	-1.10528	-0.344556	-0.285775	0.731573	1.56682	1.30232	1.0894	0.871636	3.07501	2.86378	-0.370843
cg25144135	0.293276	0.0471559	-1.4485	0.18511	-3.24008	-1.81424	-0.0520703	0.871544	-1.13985	0.463679	-0.616975	-0.202132	-0.792626	-0.0924872	-0.172954	-0.0984134	-0.752354	0.423335	-2.71269	1.22193	-1.41961	0.171943	0.381992	-0.9027	-0.694191	0.283134	-1.44652	0.0327277	2.60652	2.71168	1.49546	1.14608	-0.309601	-0.516791	0.752376	0.122217	-0.549419	0.000320304	-1.24377	3.92997	1.54178	0.793152	0.844779	1.05529	0.924285	3.87372	0.768481	3.21359	0.205674
cg24852565	0.867968	0.0591314	-1.642	1.33354	-0.155066	-1.4824	0.161687	0.297303	-0.158864	0.20406	-0.666093	0.262556	0.506128	0.973183	0.907234	0.53719	1.04145	0.889105	-0.169644	-1.3387	-0.0780526	0.532578	0.00186641	0.187725	0.0471482	0.127043	-0.0952077	-0.377447	0.870353	0.740823	1.52012	-2.17303	-1.42997	1.5397	0.666459	-1.47972	-2.68684	0.779334	-0.0628163	-0.0591154	1.86878	1.31278	1.39398	0.212331	1.63452	1.93877	1.18981	1.37193	0.813233
cg09357934	0.504873	0.073299	-2.42751	-0.528808	-0.139285	-1.57405	-1.87945	0.256735	-0.656025	0.803609	0.832096	-0.604007	1.76096	1.22683	-0.018752	-0.0187158	0.0505701	1.67134	-1.27701	0.441961	1.11946	0.408963	0.0193201	0.0261361	0.0112013	-0.152465	-0.11946	1.34572	1.19981	0.176695	-0.132144	0.726681	0.600165	-0.307023	0.426328	-0.215345	0.59505	1.41866	-1.54383	0.62921	1.6376	0.373124	1.63104	2.19706	0.146176	3.67542	0.979563	2.06321	0.876357
cg22122862	0.296665	0.0420529	-2.29618	-0.0396793	1.87687	0.128508	-0.849561	0.113335	-0.0224922	0.190741	0.602777	0.483212	0.545495	0.502331	-0.797543	-0.982107	0.682965	-0.0672222	-0.0259994	0.0644115	-0.441306	-0.299777	-1.49744	-1.4737	0.464054	-2.09515	-0.283305	1.39847	1.24033	2.56566	0.521217	-0.332212	0.215993	-0.611278	0.853326	-1.09325	-1.36892	-0.648296	0.640216	2.467	1.48423	1.39721	0.719853	0.782994	-0.246736	3.40407	1.77686	3.31092	0.279087
cg06913600	0.547912	0.0466089	-0.769898	0.399479	-0.859042	0.306225	1.72893	-0.370011	0.764086	0.840474	-0.766421	0.0926987	0.0034418	0.493011	-0.639176	0.0558545	-0.158801	0.644802	-1.48812	0.90386	-0.938311	0.126257	-2.83176	0.0172023	0.859378	0.826504	-0.0216984	-0.115539	0.882957	-0.761346	-1.19101	-0.134469	0.94102	-0.0873972	0.635829	-0.64995	-1.40497	1.00344	0.867839	0.464135	1.55139	1.69184	1.04833	1.59505	1.25768	1.50073	1.62057	2.5651	1.79632
cg18280057	0.797682	0.0519595	-2.43383	-1.20929	-3.16512	-0.666396	-1.79629	0.651653	2.12412	-0.641421	1.10183	-0.687829	0.593699	-0.0145858	0.313904	-0.0217178	-0.132386	0.758313	0.454241	1.79746	1.22179	0.918472	0.0699264	0.138563	1.08905	-0.0943863	1.07626	2.34107	-1.41317	-1.33642	-2.95246	-0.415007	-0.462605	0.0373996	0.534304	0.215718	-0.629815	1.65262	0.699671	-2.60647	0.0405022	-0.326381	-1.13067	-1.24863	-0.394273	-2.72587	-3.79916	-2.95934	0.346508
cg13622355	0.425391	0.0564717	-1.71119	0.680909	-2.02689	-1.96943	1.128	1.0712	0.878951	0.63881	-0.930928	1.16499	0.278368	0.705718	-1.13553	1.14806	-1.202	0.633026	-2.4622	1.33256	-0.387978	-0.371655	-0.289895	-1.51871	-0.576909	-0.462646	-1.05199	0.409339	-1.06537	-1.16937	-2.65229	-0.877027	-0.444336	-0.224295	1.58253	-0.705893	-1.88288	0.206953	0.593681	-1.75272	0.890612	0.51154	0.232794	1.59621	1.08738	1.05681	2.27662	1.36705	1.88167
cg22382836	0.478975	0.112047	0.314678	0.683749	0.0764296	-0.745807	0.688218	0.841049	-0.0890846	-0.400868	-0.341139	1.13932	-0.137014	1.27509	-0.64881	0.53603	1.6571	0.849243	-1.22191	-0.180131	-0.411713	-1.21997	0.115368	-0.440055	-0.485488	-0.578577	-0.788146	-0.202355	0.444398	1.1919	0.862098	-0.516327	-0.122256	-1.75699	0.0284561	-0.454029	-2.03755	-0.77858	-0.202605	-1.04591	0.724758	0.28937	0.592242	-0.368422	-0.00320384	4.04397	1.9359	3.24111	-0.00603592
cg23061725	0.381516	0.112436	-2.15003	-0.525287	0.00766205	1.26204	-1.11758	0.578629	-0.425377	0.604148	0.235742	1.68919	-0.757047	0.287005	2.12249	-0.702678	0.37494	-0.00612215	0.348926	1.56715	-0.0918471	0.245222	-0.991861	-0.319841	1.56827	-1.15104	-1.59859	-2.10462	2.283	2.25676	0.823141	0.149073	1.03907	-1.17743	0.977735	-0.834812	0.0239675	-1.98733	-1.70334	2.65572	0.863066	0.671197	2.4947	2.75195	0.885458	1.7126	0.602964	1.92079	-0.106114
cg20917077	0.7062	0.0598914	-0.0683082	0.405441	0.681352	-0.715166	0.162886	0.747276	1.02968	-0.699724	-0.147721	-0.132502	1.60689	0.646799	1.16475	1.07242	0.99129	1.87949	0.279917	0.604826	1.19107	1.28705	1.12064	1.66238	-1.15808	0.71896	-2.74669	-1.12934	-0.0770388	-0.709437	-0.0893214	-1.20746	-0.0691348	-1.66598	0.450758	0.325803	-2.13717	-0.22738	-0.462709	0.0774619	1.68179	0.0557058	1.60903	0.920023	1.95284	1.23494	1.66451	1.16287	1.37463
cg19865237	0.503592	0.0844309	-0.370555	0.0822521	-0.213815	0.970773	-1.07234	0.267074	1.19288	2.61197	-0.960369	-0.534577	1.05404	1.1225	-0.115781	-0.796592	0.112197	0.537336	-2.1443	1.40649	0.70735	-0.779221	-2.02613	1.20112	0.934877	-1.1659	0.608845	-0.684568	-0.386084	-0.811287	-0.222277	0.558534	-0.528056	-2.99384	0.0440097	-1.71009	-0.931318	0.157082	1.01977	-1.29221	1.24656	0.351716	0.959461	2.38753	1.13312	4.2201	1.05708	2.25364	0.262397
cg05022059	0.390816	0.0639666	-2.28053	-0.591879	1.02631	1.21474	-0.951443	-0.524062	1.23132	2.02503	-0.321469	-0.0469353	0.53905	1.70747	-0.431108	0.115461	0.407305	0.850375	-0.849442	1.1656	0.250249	-0.951599	0.631519	-0.0702305	1.84497	-0.974509	-0.768357	-0.5454	-1.87028	-0.443611	-1.41774	-1.71988	0.0839814	0.629243	-0.668209	-0.347536	-0.113142	-0.935668	0.45889	-1.61273	1.08803	2.24279	2.13972	2.50387	1.06361	1.68039	0.618403	-0.239489	1.82959
cg03222929	0.224532	0.0358349	-0.88789	1.45467	-1.68504	0.108482	-1.48716	0.681396	0.426635	2.02241	-0.72709	0.223472	-0.372382	0.417485	-2.08639	-1.0204	0.268047	0.751601	-1.51073	-0.372352	0.505998	0.522929	-2.81913	0.135991	0.211968	-2.35134	-0.583644	-0.632149	-0.4429	-0.106516	-1.82545	1.17893	-0.469436	0.432182	0.379862	-1.12242	-1.17702	1.84549	-2.28904	-1.93098	1.90189	1.54706	0.960803	2.28164	0.569692	0.585429	1.36601	1.67871	1.01471
cg04785083	0.0665764	0.0460598	-0.469477	0.185587	-0.4494	-0.0283401	-0.359191	-0.293902	0.591998	-0.674098	-0.587083	0.326381	-0.56355	0.0366761	0.604773	-0.184319	-0.505149	-0.730139	0.300444	0.425271	-0.406573	-0.110723	-0.556581	2.27702	-0.248627	-0.706249	-0.656509	-0.818572	-0.192411	-0.00761399	-0.888726	10.2522	-0.423114	-0.41829	0.284785	0.0657056	-0.448467	-0.092521	-0.465039	0.465409	1.45849	0.406935	1.57569	1.11708	1.79143	2.02078	-0.0530823	0.330355	-0.662708
cg08173263	0.350005	0.0790984	0.442126	1.18866	0.0266917	-0.192318	-0.669712	-0.0140987	-0.221611	-0.691311	-0.487634	-0.52504	1.2571	0.627672	-0.868687	0.810811	0.199934	0.719963	-1.82188	0.0271667	0.0747367	-0.821571	-1.5458	0.71573	-0.0281896	0.718131	-0.22094	-0.973264	-0.835069	-2.0757	-0.955207	-0.575614	-0.488905	0.293335	1.44161	-0.163706	-0.803592	-0.610003	0.605492	-1.9727	-0.237552	1.69118	1.38739	4.01345	1.58797	0.803034	1.73875	2.64616	0.133085
cg16029875	0.417018	0.0734731	0.438708	1.65686	0.595668	-0.341537	0.199257	0.83741	-0.824876	0.362051	-0.860373	0.620477	1.18515	0.813792	-1.1768	-0.260524	-0.242159	1.49596	0.111276	-1.38821	-1.68285	-0.321123	-0.716808	-2.73369	0.329156	-0.459722	-2.87382	-1.31671	0.298804	-0.0646218	-0.388403	-0.974919	-0.496706	1.07277	0.284732	-0.22339	-0.817529	-0.364645	0.192745	-0.742336	0.842728	0.373063	0.361225	3.62574	-0.0471643	4.41387	2.28091	3.34477	1.02773
cg05003599	0.777598	0.0737179	-1.03648	0.832578	1.80603	0.237597	1.07821	1.05907	1.10634	1.15851	-1.88369	0.197519	-0.0369985	0.60538	-2.8926	-0.643519	1.01963	1.0273	-4.17708	1.28599	-0.13139	0.313659	-0.0199244	1.40111	0.785091	1.2578	-1.15449	-1.19844	-0.112724	-1.19215	0.867528	-0.42923	-0.432914	1.26213	1.02264	-1.10155	-0.773892	0.702743	0.191012	-1.3925	0.977376	0.332274	1.51591	1.07147	0.606427	1.41401	1.09787	1.44983	0.991287
cg17243654	0.637304	0.0467773	-1.72462	0.480145	0.347837	-0.361162	-0.831762	0.166411	1.76539	1.41305	-0.717989	-1.44635	0.0933886	1.0548	-1.62589	0.328531	-0.794605	0.836321	-2.92168	0.746773	-1.72949	1.17562	-2.89945	-0.946675	-0.204052	-0.804519	-1.16325	-2.55027	-0.676565	-0.324227	-0.113887	0.469083	-0.689646	1.75297	0.658255	-0.331433	-2.75162	2.54277	0.177741	1.04121	0.0641996	1.59645	2.61475	0.214524	1.37121	1.35123	0.647056	2.12976	0.923196
cg05601456	0.160651	0.0571471	-0.524434	0.298638	0.371825	2.60626	0.265552	0.0461907	2.01355	-0.224789	0.394473	-0.736681	-1.12345	0.963681	-1.17626	-1.16175	0.20128	-0.461684	0.0233008	0.095647	3.76444	-1.48524	-1.2392	-0.638697	-0.585719	-0.895636	1.733	-0.551458	-1.08532	-1.63527	-1.71131	0.526803	-1.58008	2.27171	-0.807465	-0.437899	0.799812	-0.223171	2.14054	-2.15264	-1.0827	-0.591123	-1.19582	-0.41499	-1.05769	-2.20277	-2.19608	-2.03856	-0.916665
cg08339189	0.129195	0.0498051	-0.742519	-0.683127	2.54634	0.09011	-1.06818	-0.0428255	-0.35744	1.61692	-1.36546	0.0972562	-0.371621	0.110918	1.34511	-0.548523	2.05387	-0.54887	0.369706	-1.98846	0.114094	1.47538	-0.120958	-0.413394	-1.0804	-0.259327	-0.261416	0.305426	0.880647	-0.0646722	-0.487866	0.0678423	-0.516454	-1.02492	0.259012	0.715136	-0.278862	0.886544	-0.238134	-0.487578	-0.997504	-0.908564	-0.911355	-1.22973	-0.777866	-0.975804	-0.814453	-0.766713	-0.736903
cg26429381	0.706379	0.043967	-0.367529	0.0837635	-0.779588	-0.783732	-1.94775	1.16825	-0.695831	-0.584736	-0.131609	1.97541	0.207346	0.866374	-0.42084	0.398107	1.23339	1.16911	-1.19796	0.77645	2.52023	-0.180052	0.549497	0.334748	-0.584571	1.1949	-3.67	2.76884	1.59268	0.58643	0.158371	0.530004	-0.414131	0.00820446	0.6757	-0.170863	-0.665648	0.540488	-0.682099	0.723582	0.0534728	0.257596	0.646887	0.621392	0.821493	2.62752	2.29179	0.980594	0.0604515
cg10224592	0.813532	0.0398236	-0.314592	-0.0947987	-0.950787	0.392423	-1.87776	-0.938394	1.31712	1.16973	0.551248	-0.901847	0.952695	0.211396	1.74093	0.456185	-0.264522	1.18811	2.61192	0.687478	0.666526	1.25319	-3.71931	1.84634	0.0384637	1.29373	-0.0599562	0.91479	-0.602244	-1.55305	1.20253	-0.628602	-0.723993	1.13092	0.632943	1.6502	-2.49056	-0.236064	1.3056	-2.37493	-1.37089	-0.906734	-1.14783	-2.28467	-0.275852	-2.82656	-1.78917	-0.751451	-0.0673638
cg18483487	0.369192	0.0538269	-1.23661	0.0883052	-1.31525	0.306892	-0.369104	-0.445675	0.0832408	0.948133	0.940236	-1.97307	1.65261	0.473973	0.469109	-0.479072	1.34938	-0.641391	0.973529	1.23603	2.26221	1.71043	1.67995	0.489921	-0.972253	-2.76575	1.83122	0.382785	1.22694	-0.544165	-1.41249	0.494668	-0.39823	-0.918102	0.13407	-0.516321	-0.177445	-1.56661	-0.492981	-0.862091	-0.0647826	-0.723249	-1.69065	-2.40714	-0.529552	-2.54421	-2.5255	-2.0413	-1.02913
cg21998208	0.397947	0.0514336	-1.26392	0.0501474	-0.258901	0.443457	-0.353428	0.496326	1.15798	0.266261	1.00416	-0.120665	-0.178697	-0.135168	-1.57374	-0.554479	0.0890485	0.914285	0.708306	0.205316	-2.59005	-0.121291	0.469826	2.43626	0.911602	2.78316	1.99967	-0.382103	-1.71365	-0.857529	-1.55082	1.34697	-1.99836	-1.15035	0.106892	0.487599	-0.210936	0.486418	-1.22044	-2.86421	-1.32255	-0.618708	-0.444056	0.199241	-1.42855	-3.01598	-1.78077	-2.01519	-0.836599
cg09451427	0.370015	0.103874	-0.493467	0.861924	-1.99076	-1.75737	-0.913993	1.35781	0.828884	1.18661	-0.801662	-0.119161	0.9574	0.729416	-0.236964	-0.264575	1.09888	2.46839	-1.03686	-0.796575	-1.96918	0.99921	0.659414	-0.670018	-0.545433	-1.88318	-0.468687	-0.786481	0.276991	2.27116	-1.24709	-0.530682	1.17405	-0.202404	0.219813	-1.37853	-0.855612	0.451826	-1.36818	0.338473	1.05174	-0.549411	1.28937	1.93372	0.0956846	3.53883	1.20744	3.8575	1.14713
cg15645138	0.500332	0.0536851	-1.85208	-1.03638	2.96806	0.0894288	-1.32804	0.0493955	0.331584	0.737827	-0.806112	-0.110637	-0.5288	-0.217338	0.941063	-1.1546	-1.15856	-0.143786	1.15153	0.990595	0.167394	-0.394799	-1.74596	-0.115969	1.05437	-1.64672	-0.918166	-1.10058	-0.433008	-0.735257	-1.87335	-0.0247215	-1.55088	0.56456	0.725036	0.360758	-1.47018	-0.854978	0.695301	-1.15254	1.85552	2.54559	1.07064	4.08056	2.00436	3.49253	0.0871429	0.290828	-0.817442
cg12298872	0.620912	0.0561064	0.712334	1.97124	2.24973	0.782565	0.91894	1.05171	0.58498	-0.468	-0.308863	-0.782639	0.116152	-1.43569	-1.82322	-0.867514	0.897095	0.41422	0.453671	-1.89896	0.462238	1.04609	0.885474	-0.318549	-0.548537	1.36971	-1.79698	-1.90881	-0.812343	-1.0467	0.436412	-0.676012	-0.128623	1.27703	0.0502726	-0.521246	-2.29744	0.00788984	0.683708	-2.45478	0.695244	0.368676	0.752708	1.6467	1.55337	0.543288	1.45872	2.69044	1.40778
cg14274357	0.861201	0.0734832	0.637355	1.21794	1.09077	0.413176	0.593369	-1.27369	1.00849	0.75315	0.354421	0.592433	-0.303729	0.781931	0.0541318	0.271047	1.15902	1.21025	-0.387997	0.968189	0.616704	0.301589	-1.25363	-1.40454	0.39238	-1.81064	-3.10897	-2.29356	-0.23806	1.0538	-0.531569	-0.26072	1.253	0.0237273	0.537187	-0.245638	-1.44281	0.442501	0.564042	1.51435	0.98202	0.68936	0.528146	1.19793	1.25238	1.62218	1.12318	1.76134	1.05242
cg25204743	0.638569	0.0521587	-0.0756063	-1.52018	2.27764	1.72716	-1.06605	1.24081	1.38853	1.2038	0.134923	0.65213	-0.184403	-0.789247	0.28036	-0.431572	-0.919484	0.745475	-0.552214	0.624795	0.426712	-0.224679	0.954701	-0.470654	1.2023	-0.36051	0.213828	-2.17899	-0.88465	-1.55431	-2.05454	0.174293	-1.87312	2.58483	-0.79272	0.683219	-1.96793	-0.251623	-0.177417	-3.32756	0.658335	0.911087	0.71187	2.7354	0.517714	3.23629	1.53384	2.05186	0.89916
cg13838969	0.511491	0.0718347	-2.04251	-1.57314	4.87362	2.46581	0.0890768	0.50058	-0.0755237	1.00796	1.03051	-0.113158	-0.339618	-0.440118	-1.25298	-0.998067	0.388443	0.212953	0.708205	0.651325	3.59107	-0.118765	-1.81789	-0.673033	0.307565	-1.84667	0.232882	0.757981	-1.10165	-0.287649	-1.37388	0.825434	-0.070317	1.8224	-0.604297	-0.256199	-0.340011	-1.66752	1.30984	-1.36811	-0.74371	-0.806951	-0.23128	-0.49483	-0.492641	-1.38331	-1.88269	-0.0508274	-0.848761
cg07417745	0.385979	0.0471498	-0.273681	-0.568313	0.849181	0.991492	-0.33474	-0.0366634	1.28355	1.28503	0.145114	0.353044	-1.01743	0.389761	-2.13346	-0.926855	-0.688383	0.708775	-2.08547	0.813471	-0.821995	-0.18896	-2.28747	-0.712641	1.71394	-0.965843	-0.389385	1.00514	-0.414457	-1.60365	-1.63555	-0.159097	-1.10195	-2.50442	0.900865	-0.826963	0.714562	1.94884	-0.00135136	-2.4189	-0.91266	-1.54131	-0.683329	-1.06691	-0.971568	-2.16849	-2.44261	-2.1858	-0.463694
cg25147447	0.143079	0.0377068	-1.08895	-0.487609	1.02187	-0.361113	-1.58744	0.396792	1.51381	1.16042	-1.11704	-0.115932	-1.19475	-0.702797	-0.00311141	-1.32046	0.297822	-0.275317	0.168951	-0.80308	-2.53658	2.05365	0.862289	0.503987	0.396416	1.5298	0.0225341	-0.367173	0.369291	1.17624	-0.219447	0.768355	1.01069	-1.20214	1.14884	1.16441	0.0822194	1.19729	-0.0575628	-0.480008	-0.294669	-1.84229	-0.872509	-1.57688	-1.26912	-2.1861	-1.87764	-1.38349	0.86529
cg08818610	0.357739	0.108053	-0.51037	1.05503	0.17498	-1.31262	0.778627	0.49832	-0.272925	-0.182789	-1.0516	1.53314	1.5705	1.95492	-0.8138	-0.948981	1.01313	1.50638	-1.21108	-0.938007	-0.66217	-0.271773	-1.69135	-0.395923	0.535409	-0.73999	0.0836589	-2.11467	0.113164	1.59094	0.512147	-1.18041	1.94161	-2.0083	0.0933987	-1.01016	-0.305427	-1.05043	-0.470959	1.60303	1.63718	1.12504	1.09398	-0.217447	0.193996	1.33441	0.633051	0.210134	1.02692
cg06391982	0.329401	0.0445599	-3.35952	-0.25866	1.51411	-0.0378317	1.18251	0.306548	0.415821	1.29397	-0.25036	-0.0986944	0.00274937	0.915352	-2.53543	-0.172184	0.250694	-1.48083	-2.22025	0.729014	1.56746	-0.800652	0.0674732	-1.0467	-0.59493	-0.400463	0.250607	2.33403	-2.12204	-1.77757	-0.524427	0.957654	-0.566051	-0.0209448	-0.0660648	1.77454	-1.18377	-0.423133	-1.5827	-2.82301	-0.14287	-0.522038	0.00256412	-1.27003	-1.08269	-3.40366	-2.03852	-2.52427	-0.804629
cg19893929	0.569308	0.0773398	-0.116763	-0.129434	1.03124	-1.25845	-0.780636	0.743021	1.10659	-1.44403	-0.814318	1.06106	0.244917	0.920889	-0.29038	1.5645	-0.658154	-0.652223	-1.34497	0.062452	0.530942	-0.953329	-0.828324	-2.17418	0.222275	-0.334152	-0.823406	-0.218487	0.548846	0.129989	-2.44944	-0.709317	-1.07328	0.312456	0.880555	-0.352051	-1.4108	-1.28246	-0.00489094	-1.49194	-0.223353	1.36282	0.748291	0.305348	0.913806	1.67314	1.69398	0.785875	0.291474
cg16729850	0.809632	0.0552084	1.23459	-1.34132	1.63458	2.15904	-0.265325	-0.897782	1.14469	-0.121722	0.481619	-0.0162328	-0.762253	-0.458383	-0.678155	1.0464	0.093181	-0.0551035	-0.265396	1.87871	-0.234228	0.206613	-0.521549	1.46953	-0.0631849	1.72339	0.519987	2.20606	-1.01212	-0.515439	-2.85016	0.586215	-2.29635	1.18483	-0.0858111	-0.0822903	0.637381	-0.0109974	-0.64574	-3.65768	-1.83719	-0.242353	0.308821	-1.05123	-0.991447	-1.46973	-1.81	-3.74302	0.0804803
cg21577836	0.231107	0.0651509	-1.28848	1.37939	1.15596	0.702432	1.16189	-0.156021	-0.469069	1.06185	-0.893973	-0.78716	-0.210975	-0.0319206	-1.43881	-0.635645	0.267436	-0.267717	-0.345352	0.256152	0.2385	0.47202	-0.491262	1.91648	1.18676	-2.85862	-0.661498	0.0202199	-0.0143812	-1.37514	-1.22628	0.122108	-0.458187	-1.54479	-0.000989267	1.07871	0.634244	-1.46051	-1.50321	-1.63448	-0.429288	-1.20456	-0.486787	-0.425687	-1.38436	-2.70144	-0.887364	-2.26172	-0.190918
cg21627202	0.712005	0.0620156	0.776689	0.710394	0.403498	-1.00723	-1.40116	-0.504393	1.11664	0.0890678	0.361715	0.550078	1.4953	0.363126	0.96705	0.77194	-1.84771	1.22479	1.26798	0.378025	-0.259902	-0.286268	-3.54215	0.20609	-1.11501	-2.30161	-0.679417	-4.53106	1.25765	1.47308	0.369496	0.555332	0.589414	-1.41698	0.695574	-0.185222	-1.6719	-1.37353	-0.30371	1.24893	0.267114	1.45133	0.494187	1.58029	1.05054	2.52619	0.0570208	2.36101	0.679515
cg23218354	0.763163	0.106619	-0.190957	1.39983	-1.81372	1.92015	0.256728	1.16432	1.36572	0.317908	0.210509	-1.06355	1.02969	1.13933	-2.54452	0.16739	0.433715	0.571896	-5.08771	-0.0125517	1.11332	0.978548	-1.49386	1.1428	0.211852	0.0807823	-1.14101	-0.54448	-1.58103	-1.45217	-2.82201	0.133614	0.272002	1.81793	0.962579	-0.124755	-1.31246	-0.498926	0.858446	-2.72305	1.21759	0.906279	1.62195	0.1521	0.44484	1.11488	1.63355	1.55678	1.36423
cg13899718	0.109986	0.0480253	-1.83248	0.475139	-0.853349	2.45222	0.725435	0.0573447	-0.449428	1.26319	0.0351805	-0.818693	-1.30243	0.426131	-1.21654	-0.719213	1.1907	1.47846	-1.2442	-0.330408	1.41787	0.472282	0.785135	1.09082	-0.990763	-0.817095	-0.694701	1.2661	-0.402701	0.9141	-1.78191	1.61953	-0.842011	-1.55494	1.9473	-1.84223	0.576906	0.140845	-0.133672	-1.33622	-1.26065	-1.40093	-0.640679	-1.35717	-1.04054	-1.8823	-1.02022	-1.78535	-1.65568
cg12833118	0.706367	0.0502142	-0.64301	-0.441944	1.24886	-1.40763	-2.15842	1.28691	0.0414888	-0.0621344	0.561231	1.0204	0.67313	-0.641706	0.68996	0.538178	-0.0560842	0.26763	-0.209506	0.97283	-0.878383	-0.202502	3.40434	0.366464	-0.837956	-1.25934	-0.34492	-0.216729	1.89486	1.88482	-0.344546	0.561008	0.798534	0.155925	0.974406	0.0752205	-1.09426	-0.339452	-0.0129057	2.46335	0.885763	-0.0375068	1.20653	1.17258	1.47052	4.22689	0.781292	3.71084	0.400252
cg02573468	0.285405	0.0722132	2.19347	1.5803	-0.172609	0.484163	1.22723	1.37135	0.12892	0.0242518	-0.706285	0.420305	1.38328	0.709155	-2.16385	0.664974	-0.663457	-0.346391	-2.73637	-2.32111	0.44742	0.497931	-1.28692	-2.03024	0.765237	-0.766555	-0.602146	-0.540753	-1.87046	-2.77021	-0.395212	-1.22448	-0.765122	1.16128	-0.314251	0.376157	-1.81806	0.342821	0.971807	-2.14855	0.575552	0.827934	1.33986	2.46521	1.15421	-0.256405	1.86875	2.63628	1.15727
cg12729518	0.558312	0.0467724	0.703176	-0.199938	1.8799	1.66273	-1.45273	0.0491578	0.390139	0.446123	0.161116	-1.52525	0.890514	0.313134	-2.88422	0.129011	0.297426	0.479307	-3.60802	0.190594	0.790227	-0.852737	-1.9261	1.51638	-1.54169	-1.78431	-0.963341	-1.702	-0.435219	0.0865744	-2.58628	0.674538	-2.04698	1.84603	-1.06763	-0.879016	-0.797632	0.214464	1.25292	-3.144	1.52409	1.20675	0.668697	2.76457	0.398279	1.56738	1.18856	1.7992	0.595611
cg00984009	0.65718	0.0419565	1.69383	-0.546763	0.481633	0.856811	0.588799	0.120757	0.0152411	0.797631	0.526121	0.480746	-0.464793	0.35087	-1.12508	1.52064	1.23021	0.403284	-1.07014	-0.243107	0.011606	-0.00196342	1.88276	-0.816737	1.32764	1.07985	-0.0714985	-0.654547	-0.528703	-0.898391	2.67371	0.975261	-0.845147	-1.11651	0.0130952	-0.894882	-1.73232	2.65116	0.838997	-2.1711	-0.104739	0.988247	0.919988	2.00202	1.7406	2.82787	2.63825	1.66391	1.29378
cg12214451	0.369433	0.0668715	0.474578	-0.0228643	-0.00647688	0.161848	0.166179	0.00674872	1.76716	0.553985	0.803045	-0.195667	-1.24098	0.49263	-1.84081	-1.06714	0.0419669	-0.178823	-0.273731	0.481494	0.57946	-0.980958	-0.630966	0.521745	-0.0837484	0.639491	-0.124059	-2.59679	-2.05221	-3.04094	-2.71166	0.466856	-2.84436	0.320911	0.220013	0.430407	0.845718	1.04054	-0.124171	-3.99877	-0.764356	-0.248738	-0.900224	-0.513642	-0.497081	-2.96416	-1.78231	-2.83386	-0.504927
cg26649096	0.675638	0.0472952	-0.571365	-0.0963071	0.165506	0.252078	-0.0151516	-0.0243708	0.348334	-0.445249	0.203172	0.453526	2.54416	0.875351	-3.70106	0.639525	-1.09963	1.96105	-1.79999	0.913585	0.496441	0.395425	-0.301581	-0.390758	1.19424	1.14205	-0.543409	-1.87152	0.658081	-0.76751	1.25553	0.593516	-2.13344	-0.282806	-0.691437	0.34547	-1.71422	0.403749	0.759439	-1.21364	1.24992	0.0297682	0.913117	1.31466	0.422933	2.08875	2.10662	2.18767	0.770199
cg18007837	0.491432	0.0981661	1.29621	0.467483	0.382206	-0.0580398	-1.10867	-0.311665	0.220331	-0.442345	0.00202052	0.0872854	-0.395721	0.510273	1.37876	0.183898	-0.634453	-0.119649	4.13014	1.22843	1.86818	0.267353	0.716254	-0.794786	-0.797009	-3.13475	0.396092	-3.7999	-0.843241	-1.64551	-0.888062	0.673122	-0.573333	-1.37027	0.288044	-0.162822	1.16598	-0.107458	0.311268	-1.16341	-2.44661	-0.909143	-0.892217	-0.93955	-0.665532	-2.13214	-1.35373	-1.87255	0.0142272
cg19528338	0.328539	0.0441859	0.415948	0.996444	-0.191853	2.77721	-0.492118	-0.475461	-0.475911	0.801256	0.412371	-1.35606	-0.254646	0.376031	-0.0832516	-0.907366	-0.427471	-0.239221	1.27634	0.40386	-0.00602747	1.60644	-1.71941	-0.370931	0.229171	-0.223769	1.11847	0.286577	-0.0934548	0.217119	-0.153918	0.145901	-0.221262	2.29926	0.913944	-0.730278	0.0401654	0.715345	-0.682513	-2.3916	-0.320498	-1.78608	-0.37202	-1.14166	-0.462717	-1.57983	-1.70434	-0.498243	-0.0380068
cg21190644	0.69797	0.0371808	0.442176	-0.748511	2.64976	0.414332	-0.566941	-0.0880001	-1.75829	0.215422	0.166454	-0.24963	1.16671	-0.836783	-0.962073	0.382803	-0.956816	1.01779	-1.71541	1.06827	-2.16547	-0.378086	2.57507	-0.249142	-0.0963525	0.0226187	-0.198442	0.0629202	0.68782	0.599992	1.83149	-0.386669	-1.80418	-0.553801	-0.820353	-1.95729	-0.517408	0.752696	1.43633	0.615679	1.22052	0.0835654	-0.338413	1.38037	0.00413234	2.56706	1.33567	2.53037	1.3211
cg10959408	0.679567	0.043261	1.29147	0.601248	-1.65139	0.145068	-1.47524	0.44334	1.0079	0.692325	0.42746	0.107409	0.904179	-0.248376	1.30702	0.315758	1.04505	1.45159	0.490625	0.0933762	-0.834807	0.886817	0.683688	0.344013	-0.168515	0.984524	-0.957376	-1.79351	1.20656	0.794035	-0.201259	-1.01959	0.93028	0.0506457	0.705427	-1.90742	-2.41979	-1.10582	0.299994	0.183105	-0.692586	0.460838	1.12851	0.492723	0.415451	3.0171	1.01442	1.77181	1.10207
cg14661139	0.770004	0.0612949	-1.83494	-0.770449	-1.12563	-1.08878	-1.00758	0.129229	0.216515	0.281306	0.613156	-0.0232055	1.87908	0.778208	1.32691	-0.117088	0.500637	0.233286	1.9911	1.04484	1.89398	1.32146	-1.2523	0.381785	-0.0362744	0.375513	-0.753379	1.33093	0.463023	-0.359791	-2.19077	-0.20273	-0.668553	-0.649508	0.170746	-1.15164	-1.84034	-0.220767	0.611645	-0.232031	0.85809	0.997403	0.864295	1.3945	0.626336	1.8467	1.34687	1.85799	0.539544
cg01431482	0.592438	0.055119	-1.12913	-1.54082	1.66288	-1.66237	-0.772676	0.643229	1.25117	1.52831	1.28922	-0.270568	0.738669	0.824998	0.114667	-0.596331	0.928381	-0.104542	-0.702072	1.96763	-2.71275	0.199774	-1.005	1.57849	0.976808	0.586136	-0.129367	1.00428	0.739499	1.8945	0.0794664	0.326569	0.545336	-0.45953	-0.310874	-1.07793	-2.2161	-0.760796	-1.50493	0.767936	0.786007	1.9165	0.799713	0.32583	0.0893925	3.65401	0.663671	2.11124	-0.115546
cg07051221	0.754766	0.0419105	0.201143	-0.860027	-0.112629	-0.998252	-0.99026	-1.04994	3.10282	0.852703	0.142749	-1.79545	-0.188127	-1.25643	0.448355	-0.16882	0.116876	0.294012	1.95374	2.59901	-0.119585	-0.216598	0.0874048	0.554585	0.39917	1.60378	0.633851	0.470639	0.584073	-0.848043	-1.69266	0.201235	-0.148053	2.41087	0.293106	-1.14288	-0.0655269	1.11871	0.0260872	-1.41415	-0.319375	-0.563334	0.49787	-1.72021	-0.76343	-2.53038	-2.07657	-3.07556	0.649091
[truncated: 8 more columns]
