# Supplementary material for: BAFopathies’ DNA methylation epi-signatures demonstrate diagnostic utility and functional continuum of Coffin–Siris and Nicolaides–Baraitser syndromes
Source: Nat Commun. 2018 Nov 20;9:4885. doi: 10.1038/s41467-018-07193-y (PMC6244416; doi:10.1038/s41467-018-07193-y)
Supplement: Supplementary file 11 — Supplementary Data 8 [file 41467_2018_7193_MOESM11_ESM.xlsx]

## Sheet: Sheet1
GEO file ID	Cell type	Score
GSM861635	Whole Blood_1	0.00753487
GSM861636	Whole Blood_2	0.00689569
GSM861637	Whole Blood_3	0.00244418
GSM861638	Whole Blood_4	0.00306971
GSM861639	Whole Blood_5	0.00405858
GSM861640	Whole Blood_6	0.0045561
GSM861641	PBMC_1	0.0323632
GSM861642	PBMC_2	0.0166536
GSM861643	PBMC_3	0.0461202
GSM861644	PBMC_4	0.0132996
GSM861645	PBMC_5	0.0125913
GSM861646	PBMC_6	0.0280625
GSM861647	Gran_1	0.0119051
GSM861648	Gran_2	0.0187452
GSM861649	Gran_3	0.0057091
GSM861650	Gran_4	0.021968
GSM861651	Gran_5	0.0182711
GSM861652	Gran_6	0.0170913
GSM861653	CD4+_1	0.115502
GSM861654	CD4+_2	0.12395
GSM861655	CD4+_3	0.132456
GSM861656	CD4+_4	0.11691
GSM861657	CD4+_5	0.139406
GSM861658	CD4+_6	0.13823
GSM861659	CD8+_1	0.134051
GSM861660	CD8+_2	0.11636
GSM861661	CD8+_3	0.12818
GSM861662	CD8+_4	0.121011
GSM861663	CD8+_5	0.131249
GSM861664	CD8+_6	0.119745
GSM861665	CD14+_1	0.0618803
GSM861666	CD14+_2	0.0926999
GSM861667	CD14+_3	0.0611425
GSM861668	CD14+_4	0.0615016
GSM861669	CD14+_5	0.0544415
GSM861670	CD14+_6	0.0644778
GSM861671	CD19+_1	0.134084
GSM861672	CD19+_2	0.131268
GSM861673	CD19+_3	0.134886
GSM861674	CD19+_4	0.125672
GSM861675	CD19+_5	0.130925
GSM861676	CD19+_6	0.12912
GSM861677	CD56+_1	0.13086
GSM861678	CD56+_2	0.121716
GSM861679	CD56+_3	0.116177
GSM861680	CD56+_4	0.0929069
GSM861681	CD56+_5	0.0609306
GSM861682	CD56+_6	0.108728
GSM861683	Neu_1	0.0113546
GSM861684	Neu_2	0.0310269
GSM861685	Neu_3	0.00958471
GSM861686	Neu_4	0.0172869
GSM861687	Neu_5	0.00692327
GSM861688	Neu_6	0.00426746
GSM861689	Eos_1	0.0839453
GSM861690	Eos_2	0.098542
GSM861691	Eos_3	0.0733806
GSM861692	Eos_4	0.104683
GSM861693	Eos_5	0.0633004
GSM861694	Eos_6	0.100344
